# Supplementary material for: Identification and characterization of FGFR2+ hematopoietic stem cell-derived fibrocytes as precursors of cancer-associated fibroblasts induced by esophageal squamous cell carcinoma
Source: J Exp Clin Cancer Res. 2022 Aug 8;41:240. doi: 10.1186/s13046-022-02435-w (PMC9358838; doi:10.1186/s13046-022-02435-w)
Supplement: Supplementary file 1 — Additional file 1.Table S1. Recombinant proteins andneutralizing antibodies used in this study. Table S2.Antibodies used in this study. Table S3. shRNAs used in this study. Table S4.Primers used in this study. TableS5. Gene Sets for GSEA analysis. TableS6. Motif enrichment analysis result of CAF-specific extracellular componentencoded genes. Table S7.Summary of sequencing statistics and mapping of reads for 2 paired FGFR2+fibrocyte and CAF sample pools. Table S8.Gene set of CAF-specific extracellular component used in motif enrichmentanalysis. [file 13046_2022_2435_MOESM1_ESM.xlsx]

## Sheet: Table S1
Table S1. Recombinant proteins and neutralizing antibodies used in this study
Neutralizing Antibody/ Recombinant Protein	Company	Catalog Number	Species (Reactivity)		Concen	tration
				TAvivo	NAvivo	CAvitro	CAvivo
FGF2 recombinant protein	Novus Biologicals	NBP2-34921	Human	40-160 pg/100ul
FGF2 neutralizing antibody	Sigma-Aldrich	05-117	Human, Mouse		10-80 ng/100ul
CXCR4 neutralizing antibody	R&D	MAB172-100	Human			0.2-5 ug/ml	1-20 ug/100ul
CXCL12 recombinant protein	R&D	350-NS-010/CF	Human			0.01-1 ng/ml
TAvivo: In vivo treatment with recombinant protein.
NAvivo: In vivo neutralization assay.
CAvitro: In vitro chemotaxis assay.
CAvivo: In vivo chemotaxis assay.

## Sheet: Table S2
Table S2. Antibodies used in this study
Antibody	Company	Catalog Number	Species Reactivity		Dilu	tion
				FCM	IF	IHC	WB
FGFR2	Youdi Biotec	N/A	Human, Mouse			1:50
FITC‑conjugated FGFR2	Youdi Biotec	N/A	Human, Mouse	1:100	1:100
PE‑conjugated FGFR2	Youdi Biotec	N/A	Human, Mouse		1:100
PE‑conjugated CD14	Biolegend	123309	Mouse	1:100
PE‑conjugated CD16	BD Biosciences	553145	Mouse	1:100
PE‑conjugated CD90	Biolegend	105307	Mouse	1:100
PE‑conjugated CD105	Biolegend	120407	Mouse	1:100
PE‑conjugated CD34	BD Biosciences	551387	Mouse	1:100	1:100
PE‑conjugated CD34	Miltenyi Biotec	130-098-140	Human	1:100
PE‑conjugated CD45	Miltenyi Biotec	130-102-781	Mouse	1:100	1:100
PE‑conjugated CD45	Miltenyi Biotec	130-098-141	Human	1:100
PE‑conjugated Collagen I	Biorbyt	orb129075	Human, Mouse	1:200	1:200
Luciferase	abcam	ab187340	Exogenous cells			1:500
YAP	CST	14074	Human, Mouse		1:100		1:1000
phospho-YAP (Y357)	abcam	ab62751	Human				1:1000
phospho-YAP (S127)	CST	13008	Human, Mouse				1:1000
Fibronectin	ImmunoWay	YM3137	Human, Mouse		1:100
β-actin	abcam	ab6276	Human, Mouse				1:5000

## Sheet: Table S3
Table S3. shRNAs used in this study
Target Gene	Name	Sequence(5'→ 3')
CXCR4	shCXCR4-1	CCGGAGATAACTACACCGAGGAAATCTCGAGATTTCCTCGGTGTAGTTATCTTTTTTG
	shCXCR4-2	CCGGCCGTGGCAAACTGGTACTTTGCTCGAGCAAAGTACCAGTTTGCCACGGTTTTTG
YAP	shYAP-1	CCGGGACCAATAGCTCAGATCCTTTCTCGAGAAAGGATCTGAGCTATTGGTCTTTTTG
	shYAP-2	CCGGGACCAATAGCTCAGATCCTTTCTCGAGAAAGGATCTGAGCTATTGGTCTTTTTG
TEADs	shTEAD-1	CCGGATGATCA ACTTCATCCACAAGCTCGAGCTTGTGGATGAAGTTGATC ATTTTTTC
	shTEAD-2	CCGGGAT CAACTTCATCCACAAGCTCTCGAGAGCTTGTGGATGAA GTTGATCTTTTTC

## Sheet: Table S4
Table S4. Primers used in this study
Target Gene	Sequence	(5'→ 3')	Amplicon Size
LSP1	Forward	TCCGTCCTGCAAGGATATTGT	101bp
	Reverse	ATGGGGTGCTCTTAATTGTTGAT
ITGAX	Forward	GGGATGCCGCCAAAATTCTC	115bp
	Reverse	ATTGCATAGCGGATGATGCCT
MRC1	Forward	TCCGGGTGCTGTTCTCCTA	211bp
	Reverse	CCAGTCTGTTTTTGATGGCACT
FCGR2A	Forward	GCTTCAACCATTGACAGTTTTGC	94bp
	Reverse	CCACGGGGGCTCAAGTTTC
SPN	Forward	GACCCCAGGTCTCTAGCGTAA	157bp
	Reverse	GCCACGAGGACTATGACCG
CXCR4	Forward	ACTACACCGAGGAAATGGGCT	133bp
	Reverse	CCCACAATGCCAGTTAAGAAGA
CCR5	Forward	GTTGGACCAAGCTATGCAGGT	142bp
	Reverse	GCAGAAGCGTTTGGCAATGT
PTPRC	Forward	ACCACAAGTTTACTAACGCAAGT	126bp
	Reverse	TTTGAGGGGGATTCCAGGTAAT
FN1	Forward	CGGTGGCTGTCAGTCAAAG	130bp
	Reverse	AAACCTCGGCTTCCTCCATAA
COL3A1	Forward	GCCAAATATGTGTCTGTGACTCA	145bp
	Reverse	GGGCGAGTAGGAGCAGTTG
COL4A1	Forward	GGGATGCTGTTGAAAGGTGAA	113bp
	Reverse	GGTGGTCCGGTAAATCCTGG
COL4A2	Forward	TTATGCACTGCCTAAAGAGGAGC	207bp
	Reverse	CCCTTAACTCCGTAGAAACCAAG
DCN	Forward	ATGAAGGCCACTATCATCCTCC	135bp
	Reverse	GTCGCGGTCATCAGGAACTT
ACTA2	Forward	GTGTTGCCCCTGAAGAGCAT	109bp
	Reverse	GCTGGGACATTGAAAGTCTCA
BGN	Forward	GAGACCCTGAATGAACTCCACC	131bp
	Reverse	CTCCCGTTCTCGATCATCCTG
TNC	Forward	TCCCAGTGTTCGGTGGATCT	131bp
	Reverse	TTGATGCGATGTGTGAAGACA
WNT5A	Forward	GCCAGTATCAATTCCGACATCG	114bp
	Reverse	TCACCGCGTATGTGAAGGC
IGFBP2	Forward	GACAATGGCGATGACCACTCA	123bp
	Reverse	CAGCTCCTTCATACCCGACTT
WNT2	Forward	GCCTTTGTTTATGCCATCTCCT	114bp
	Reverse	CTTGGCGCTTCCCATCTTCTT
WISP1	Forward	GTGCTGTAAGATGTGCGCTCA	121bp
	Reverse	CACTCCTATTGCGTACCTCGG
PKP2	Forward	GTGGGCAACGGAAATCTTCAC	128bp
	Reverse	CCAGCCTTTAGCATGTCATAGG
MMP10	Forward	TGCTCTGCCTATCCTCTGAGT	103bp
	Reverse	TCACATCCTTTTCGAGGTTGTAG
FZD9	Forward	TGCGAGAACCCCGAGAAGT	88bp
	Reverse	GGGACCAGAACACCTCGAC
CXCL14	Forward	CGCTACAGCGACGTGAAGAA	171bp
	Reverse	GTTCCAGGCGTTGTACCAC
FGF2	Forward	AGTGTGTGCTAACCGTTACCT	170bp
	Reverse	ACTGCCCAGTTCGTTTCAGTG
YAP	Forward	TAGCCCTGCGTAGCCAGTTA	177bp
	Reverse	TCATGCTTAGTCCACTGTCTGT
TEAD1	Forward	ATGGAAAGGATGAGTGACTCTGC	118bp
	Reverse	TCCCACATGGTGGATAGATAGC
TEAD2	Forward	CTTCGTGGAACCGCCAGAT	152bp
	Reverse	GGAGGCCACCCTTTTTCTCA
TEAD3	Forward	TGGACCCTCTCAGGACATCAA	92bp
	Reverse	CCAGGGGCTCATAACTGCTG
TEAD4	Forward	GAACGGGGACCCTCCAATG	198bp
	Reverse	GCGAGCATACTCTGTCTCAAC
GALNT2	Forward	CGCCTGAGCAGAGAAGGTC	118bp
	Reverse	TCGTACTTCCCCAGTTCTTCAAA
FBLN5	Forward	CTCACTGTTACCATTCTGGCTC	89bp
	Reverse	GACTGGCGATCCAGGTCAAAG
SERPINE2	Forward	TGGTGATGAGATACGGCGTAA	101bp
	Reverse	GTTAGCCACTGTCACAATGTCTT
β-actin	Forward	CATCCACGAAACTACCTTCAACTCC	213bp
	Reverse	GAGCCGCCGATCCACACG

## Sheet: Table S5
Table S5. Gene Sets used for GSEA analysis
Gene Set Name	Gene Set Size	Gene Set Source	Genes
Zhang-CAF vs NF upregulated	423	19509166	A2M, ABI3BP, ACTN1, ACTN4, ADAM19, ADAM21P1, ADAMTS2, ADAMTS9, ADM, ADRB3, AEBP1, AGXT2L2, ALDH1B1, AMZ1, ANGPTL2, ANK3, ANKRD1, ANXA8, APOL3, AREG, ARMCX1, ARSJ, ATP10A, BDNF, BGN, BHLHB2, BMP5, BPY2C, C18orf56, C1orf115, C1R, C1S, C8orf4, CACNA2D3, CADM1, CALML5, CALU, CARKD, CBX7, CCBE1, CCDC80, CCL11, CCND1, CD14, CD248, CDH1, CDH13, CDK1, CENPL, CF1, CHRNA1, CHSY3, CKAP4, CKS2, CLDN1, CLDN11…
Dupont-induced by YAP	68	21654799	AMOTL2, ANKRD1, ANLN, ARHGAP29, AXL, BICC1, BIRC5, CCRN4L, CDC20, CDK6, CDKN2C, CENPF, COL4A3, CRIM1, CTGF, CYR61, DAB2, DDAH1, ASAP1, DUSP1, DUT, ECT2, EMP2, ETV5, FGF2, FLNA, FSCN1, FSTL1, GADD45B, GAS2L3, GAS6, GGH, GKAP1, GLIS2, GLS, HEXB, HMMR, AGFG2, ITGB2, ITGB5, LHFP, MACF1, MARCKS, MDFIC, MSRB3, MYO1C, NDRG1, PDLIM2, PHGDH, PMP22, SCHIP1, SDPR, SERPINE1, SERTAD4, SFRS2IP, SGK1, SH2D4A, S…
Zhang-induced by YAP	1265	19324877	SV2B, ALPP, SPARCL1, DMC1, KRT34, TM4SF20, ZNF385B, ITGB2, OLR1, ATRNL1, KBTBD10, ARHGAP29, FBLN5, THBS1, RNF165, CLIC5, GRIN2A, SIDT1, PRSS7, STXBP6, ARGLU1, ANKRD1, PCTK3, CBLB, CTGF, KCNT2, TOX2, FANCB, CENPM, ADAMTS1, MIER3, TUBE1, FANCD2, PLCB4, INHBA, SFTA1P, SERTAD4, LOC100129406, MYOCD, DENND5B, MATN3, KNG1, TRIO, CCDC18, NRAP, ORC1L, ZBED2, DAB2, BCAR4, GJA5, HSD3B1, FRY, TGM2, TMEM171, …
Zhang-induced by YAP and TAZ	619	19324877	KRT34, STXBP6, NAV3, DIAPH3, INHBA, BDNF, SERTAD4, OLR1, PTGS2, WDR69, HSD3B1, CTGF, LRRC8C, THBS1, ETV5, IGFBP3, ORC1L, TGM2, ANKRD1, RECQL4, SERPINE1, DEPDC1B, CCNA2, C14orf145, CENPM, SERPINE2, TMEFF2, DDAH1, TMEM171, CDC25C, MCM10, CDC2, CST6, ADAMTS1, RRM2, AKAP12, NT5E, CDC25A, RAD51AP1, ITGB2, RAD51, CDC6, CCDC18, C18orf24, SHCBP1, KIF14, PLCB4, CNN3, UHRF1, TBXA2R, ZWINT, ZBED2, EXO1, SLI…
Zhang -TEAD dependent YAP and TAZ	33	19324877	ABHD2, BCAR4, BDNF, CHST3, CTGF, CYR61, DAB2, FMN2, FRY, GGH, GJA5, ITGB2, LHFP, LIFR, MFAP5, OLR1, PARVA, PDGFRL, PMP22, PRR16, PRSS23, PTGS2, PXDN, RASAL2, SCARA3, SMARCA1, SPARC, SPRED1, STXBP6, SYDE2, TGFB2, TMEM56, ZNF738
Zhang-TEAD dependent YAP	23	19324877	AAAS, ALPP, BCHE, CAPN6, DNM3, FBLN5, FGF9, FLRT2, GPR161, KRT4, LOX, MAGED1, NDRG1, PCTK3, PIK3C2B, PROS1, REEP1, RNF150, SLC2A3, SV2B, TM4SF20, TMEM47, VLDLR
Dong- induced by YAP in liver	1064	17889654	REX3, FGFBP1, FMO3, SPINK3, GPC3, CTGF, HAO3, BICC1, 1810010H24RIK, DDR1, FXYD3, PEG3, CD36, RRAGD, SOX4, 1700110N18RIK, SFTPD, SLC25A4, ANKRD1, PSCA, AKR1B7, RPS9, ABCB1A, OSBPL3, AFP, BC055107, EFEMP1, SLC25A24, VNN1, PKD2, LOC434420, AHNAK, GNAI1, CRYAB, FMO2, S100A11, TINAG, SERPINB6A, PLSCR2, ANXA5, H19, ID1, NFKBIE, OMD, CALML4, 4930533K18RIK, D17H6S56E-5, FADS3, JAG1, SERPINB6B, NID1, EMP1…
Zhao-induced by YAP in 3T3	1583	18579750	STXBP6, SV2B, ALPP, DIAPH3, SCARA3, SPARCL1, BDNF, DMC1, KRT34, TM4SF20, STXBP6, ZNF533, ITGB2, OLR1, ATRNL1, hCG_2032978, KBTBD10, ARHGAP29, FBLN5, ITGB2, THBS1, RNF165, SMARCA1, CLIC5, SIDT1, PRSS7, STXBP6, FLJ10154, LRRC8C, ANKRD1, PCTK3, CBLB, KIF23, CTGF, KCNT2, TOX2, ADAMTS1, THBS1, FANCB, CENPM, ADAMTS1, THBS1, MIER3, C14orf145, PLCB4, TUBE1, LOC57400, TGM2, FANCD2, PLCB4, INHBA, SERTAD4, …
Zhao-YAP common MCF10 and 3T3	70	18579750	CTGF, PTGS2, SERPINE1, AXL, REEP1, PRSS23, FGF2, CYR61, CENPA, ETV5, DUSP6, DTL, C6orf173, CCND1, PLA2G4A, EGR1, SPC25, INHBA, TMEPAI, PLAC8, FEN1, ALCAM, FLRT2, TOP3B, HMGA2, SMC2, RFFL, NUP62, TRIB3, SOD2, PDK4, PNRC1, METTL7A, SERPINA3, GPNMB, SEPP1, CXCL2, AQP3, TCF4, TNFAIP3, RYR1, ST6GAL1, HIST1H2BD, SAA2, GBP2, MICALL2, DCN, H2BFS, FOXO3, KLF9, NFKBIZ, HIST3H2A, FBXO32, HIST1H2BG, NCOA7, Z…

## Sheet: Table S6
Table S6. Motif Enrichment Analysis Result of CAF-specific Extracelluar Component Encoded Genes
Target gene	Chromosome	Target region-Start	Target region-End	Distance to TSS	Target sequence	Best match TF (Motif name)/Original sources (GEO accession No.)	Strand	Motif score
GREM1	chr15	33009407	33012000	-768	GCATTCCAGG	TEAD4(TEA)/Tropoblast-Tead4-ChIP-Seq(GSE37350)/Homer	-	9.46515
IGFBP7	chr4	57975800	57977800	-751	GCATTCCAGG	TEAD4(TEA)/Tropoblast-Tead4-ChIP-Seq(GSE37350)/Homer	-	9.46515
RAMP1	chr2	238767309	238770313	-227	GCATTCCAGG	TEAD4(TEA)/Tropoblast-Tead4-ChIP-Seq(GSE37350)/Homer	-	9.46515
THBS1	chr15	39872708	39873800	-572	CCAGGAATGC	TEAD4(TEA)/Tropoblast-Tead4-ChIP-Seq(GSE37350)/Homer	+	9.44196
METRN	chr16	765186	767000	71	GCATTCCTGC	TEAD4(TEA)/Tropoblast-Tead4-ChIP-Seq(GSE37350)/Homer	-	8.97195
GAS6	chr13	114565400	114568000	-1646	ACATTCCAGC	TEAD4(TEA)/Tropoblast-Tead4-ChIP-Seq(GSE37350)/Homer	-	8.89135
WISP1	chr8	430173	432670	-197	AAATTCCTGC	TEAD4(TEA)/Tropoblast-Tead4-ChIP-Seq(GSE37350)/Homer	+	8.8012
THBS1	chr15	39872708	39873800	-572	GCATTCCGGG	TEAD4(TEA)/Tropoblast-Tead4-ChIP-Seq(GSE37350)/Homer	-	8.72206
PRSS12	chr4	119272861	119275000	-1297	CGAGGAATGT	TEAD4(TEA)/Tropoblast-Tead4-ChIP-Seq(GSE37350)/Homer	+	8.69154
OLFML3	chr1	114521527	114522541	-536	GCATTCCAGA	TEAD4(TEA)/Tropoblast-Tead4-ChIP-Seq(GSE37350)/Homer	-	8.63274
CYR61	chr1	86046062	86046963	-382	GCATTCCTGA	TEAD4(TEA)/Tropoblast-Tead4-ChIP-Seq(GSE37350)/Homer	-	8.60955
ISLR	chr15	74470400	74472600	4388	GCATTCCTGA	TEAD4(TEA)/Tropoblast-Tead4-ChIP-Seq(GSE37350)/Homer	-	8.60955
LTBP3	chr11	65325791	65329048	-610	TCAGGAATGC	TEAD4(TEA)/Tropoblast-Tead4-ChIP-Seq(GSE37350)/Homer	+	8.60955
GREM1	chr15	33009407	33012000	-768	GCATTCCCGG	TEAD4(TEA)/Tropoblast-Tead4-ChIP-Seq(GSE37350)/Homer	-	8.57989
COL1A2	chr7	94023800	94024600	-73	GAATTCCAGG	TEAD4(TEA)/Tropoblast-Tead4-ChIP-Seq(GSE37350)/Homer	-	8.55396
DST	chr6	56818690	56819454	-736	CCTGGAATTC	TEAD4(TEA)/Tropoblast-Tead4-ChIP-Seq(GSE37350)/Homer	+	8.55396
AEBP1	chr7	44143200	44145400	-760	ACATTCCTGA	TEAD4(TEA)/Tropoblast-Tead4-ChIP-Seq(GSE37350)/Homer	-	8.50575
MFAP2	chr1	17305437	17307800	-1893	GCATTCCTCC	TEAD4(TEA)/Tropoblast-Tead4-ChIP-Seq(GSE37350)/Homer	-	8.32533
TIMP3	chr22	33197662	33199800	-25	CTTGGAATGC	TEAD4(TEA)/Tropoblast-Tead4-ChIP-Seq(GSE37350)/Homer	+	8.26406
ACTN4	chr19	39137761	39138200	-528	GCATTCCAAG	TEAD4(TEA)/Tropoblast-Tead4-ChIP-Seq(GSE37350)/Homer	-	8.26406
OLFML3	chr1	114521527	114522541	-536	GGATTCCAGG	TEAD4(TEA)/Tropoblast-Tead4-ChIP-Seq(GSE37350)/Homer	-	8.26061
LUM	chr12	91492800	91493400	-12808	ACATTCCTTG	TEAD4(TEA)/Tropoblast-Tead4-ChIP-Seq(GSE37350)/Homer	-	8.25884
FBLN5	chr14	92412000	92414955	-2331	GGAGGAATGT	TEAD4(TEA)/Tropoblast-Tead4-ChIP-Seq(GSE37350)/Homer	+	8.22153
GAS6	chr13	114565400	114568000	-1646	CCTGGAATCT	TEAD4(TEA)/Tropoblast-Tead4-ChIP-Seq(GSE37350)/Homer	+	8.15681
LTBP3	chr11	65325791	65329048	-610	AGATTCCTGG	TEAD4(TEA)/Tropoblast-Tead4-ChIP-Seq(GSE37350)/Homer	-	8.13362
PKP2	chr12	495657	499197	-254	CCTGGAATTC	TEAD4(TEA)/Tropoblast-Tead4-ChIP-Seq(GSE37350)/Homer	-	8.12651
F3	chr1	95006035	95008400	-1321	GAATTCCAGC	TEAD4(TEA)/Tropoblast-Tead4-ChIP-Seq(GSE37350)/Homer	-	8.08395
IGFBP7	chr4	57975800	57977800	-751	GCATTCCGCG	TEAD4(TEA)/Tropoblast-Tead4-ChIP-Seq(GSE37350)/Homer	-	8.07544
FSTL3	chr19	675600	678310	-792	CGCGGAATGC	TEAD4(TEA)/Tropoblast-Tead4-ChIP-Seq(GSE37350)/Homer	+	8.07544
ITGBL1	chr13	102105093	102106400	127	GAATTCCTGC	TEAD4(TEA)/Tropoblast-Tead4-ChIP-Seq(GSE37350)/Homer	-	8.06076
SVEP1	chr9	113341000	113342600	-1160	ACATTCCCGC	TEAD4(TEA)/Tropoblast-Tead4-ChIP-Seq(GSE37350)/Homer	-	8.00609
METRN	chr16	765186	767000	71	GCGGGAATGT	TEAD4(TEA)/Tropoblast-Tead4-ChIP-Seq(GSE37350)/Homer	+	8.00609
COL5A1	chr9	137533765	137535400	145	TGTGGAATGC	TEAD4(TEA)/Tropoblast-Tead4-ChIP-Seq(GSE37350)/Homer	+	7.98611
GREM1	chr15	33009407	33012000	-768	AAATTCCTGC	TEAD4(TEA)/Tropoblast-Tead4-ChIP-Seq(GSE37350)/Homer	-	7.95697
PLAT	chr8	42065000	42065800	-242	GCAGGAATTT	TEAD4(TEA)/Tropoblast-Tead4-ChIP-Seq(GSE37350)/Homer	+	7.95697
THBS1	chr15	39872708	39873800	-572	GCATTCCCCG	TEAD4(TEA)/Tropoblast-Tead4-ChIP-Seq(GSE37350)/Homer	-	7.93326
WNT2	chr7	117670490	117672695	-273	GCATTCCAGA	TEAD4(TEA)/Tropoblast-Tead4-ChIP-Seq(GSE37350)/Homer	-	7.89567
TIMP3	chr22	33197662	33199800	-25	ACATTCCACT	TEAD4(TEA)/Tropoblast-Tead4-ChIP-Seq(GSE37350)/Homer	-	7.89374
COL12A1	chr6	75914220	75918716	-1547	GCATTCCTTC	TEAD4(TEA)/Tropoblast-Tead4-ChIP-Seq(GSE37350)/Homer	-	7.89264
TFPI	chr2	188430800	188431800	313	TGTGGAATGT	TEAD4(TEA)/Tropoblast-Tead4-ChIP-Seq(GSE37350)/Homer	+	7.88232
FZD8	chr10	360327	362869	-643	ACATTCCTGA	TEAD4(TEA)/Tropoblast-Tead4-ChIP-Seq(GSE37350)/Homer	-	7.87808
LOXL4	chr10	100027600	100030000	-407	CCAGGTATGC	TEAD4(TEA)/Tropoblast-Tead4-ChIP-Seq(GSE37350)/Homer	+	7.87361
C1S	chr12	7089618	7090400	-6733	CCTGGTATGT	TEAD4(TEA)/Tropoblast-Tead4-ChIP-Seq(GSE37350)/Homer	+	7.79301
FBLN5	chr14	92412000	92414955	-2331	GAATTCCAGA	TEAD4(TEA)/Tropoblast-Tead4-ChIP-Seq(GSE37350)/Homer	-	7.72155
IGFBP6	chr12	53489810	53493270	-1410	AAATTCCGGG	TEAD4(TEA)/Tropoblast-Tead4-ChIP-Seq(GSE37350)/Homer	-	7.70707
MFAP2	chr1	17305437	17307800	-1893	ACATTCCAAC	TEAD4(TEA)/Tropoblast-Tead4-ChIP-Seq(GSE37350)/Homer	-	7.69026
IGFBP2	chr2	217029836	217033246	-350	GAATTCCAGA	TEAD4(TEA)/Tropoblast-Tead4-ChIP-Seq(GSE37350)/Homer	+	7.64464
UACA	chr15	71056209	71056400	277	AAATTCCAGA	TEAD4(TEA)/Tropoblast-Tead4-ChIP-Seq(GSE37350)/Homer	-	7.61775
PSAT1	chr9	80911000	80911200	-1059	AAATTCCAGA	TEAD4(TEA)/Tropoblast-Tead4-ChIP-Seq(GSE37350)/Homer	-	7.61775
WNT5A	chr3	55519690	55524600	-4283	CGAGGAATCC	TEAD4(TEA)/Tropoblast-Tead4-ChIP-Seq(GSE37350)/Homer	+	7.59079
SULF1	chr8	70378400	70380000	-459	AATGGAATGC	TEAD4(TEA)/Tropoblast-Tead4-ChIP-Seq(GSE37350)/Homer	+	7.56485
PODN	chr1	53527200	53529354	-654	GCATTCCGAG	TEAD4(TEA)/Tropoblast-Tead4-ChIP-Seq(GSE37350)/Homer	-	7.52097
HSPG2	chr1	22264200	22267338	410	AGATTCCTCG	TEAD4(TEA)/Tropoblast-Tead4-ChIP-Seq(GSE37350)/Homer	-	7.48699
CALU	chr7	128377923	128378600	-1423	ACATTCCATT	TEAD4(TEA)/Tropoblast-Tead4-ChIP-Seq(GSE37350)/Homer	-	7.46105
C1S	chr12	7089618	7090400	-6733	CAAGGAATTC	TEAD4(TEA)/Tropoblast-Tead4-ChIP-Seq(GSE37350)/Homer	+	7.45145
IGFBP7	chr4	57975800	57977800	-751	ACTGGAATCC	TEAD4(TEA)/Tropoblast-Tead4-ChIP-Seq(GSE37350)/Homer	+	7.43963
HSPG2	chr1	22264200	22267338	410	ACATTCCTTT	TEAD4(TEA)/Tropoblast-Tead4-ChIP-Seq(GSE37350)/Homer	-	7.43786
CLSTN1	chr1	9884299	9886000	-285	TCTGGAATCC	TEAD4(TEA)/Tropoblast-Tead4-ChIP-Seq(GSE37350)/Homer	+	7.4282
COLEC12	chr18	498800	501758	-1922	TAAGGAATGT	TEAD4(TEA)/Tropoblast-Tead4-ChIP-Seq(GSE37350)/Homer	+	7.42643
SULF1	chr8	70378400	70380000	-459	GGAGGAATTC	TEAD4(TEA)/Tropoblast-Tead4-ChIP-Seq(GSE37350)/Homer	+	7.41413
ITGBL1	chr13	102105093	102106400	127	GGAGGAATTC	TEAD4(TEA)/Tropoblast-Tead4-ChIP-Seq(GSE37350)/Homer	+	7.41413
PODN	chr1	53527200	53529354	-654	CAGGGAATGT	TEAD4(TEA)/Tropoblast-Tead4-ChIP-Seq(GSE37350)/Homer	+	7.39677
SERPINE2	chr2	224902000	224905172	-2036	GGATTCCCGG	TEAD4(TEA)/Tropoblast-Tead4-ChIP-Seq(GSE37350)/Homer	-	7.37535
ISLR	chr15	74470400	74472600	4388	AAATTCCATG	TEAD4(TEA)/Tropoblast-Tead4-ChIP-Seq(GSE37350)/Homer	-	7.37084
DKK3	chr11	12030996	12031800	-320	GGGGGAATGT	TEAD4(TEA)/Tropoblast-Tead4-ChIP-Seq(GSE37350)/Homer	+	7.35946
FSTL3	chr19	675600	678310	-792	GGGGGAATGT	TEAD4(TEA)/Tropoblast-Tead4-ChIP-Seq(GSE37350)/Homer	+	7.35946
QSOX1	chr1	180124238	180126600	269	GAATTCCAAG	TEAD4(TEA)/Tropoblast-Tead4-ChIP-Seq(GSE37350)/Homer	-	7.35286
METRN	chr16	765186	767000	71	GCATGCCAGG	TEAD4(TEA)/Tropoblast-Tead4-ChIP-Seq(GSE37350)/Homer	-	7.33719
PLAT	chr8	42065000	42065800	-242	TCTGGAATCT	TEAD4(TEA)/Tropoblast-Tead4-ChIP-Seq(GSE37350)/Homer	+	7.3244
GPC1	chr2	241373800	241376600	-1288	AGATTCCTGT	TEAD4(TEA)/Tropoblast-Tead4-ChIP-Seq(GSE37350)/Homer	-	7.31264
QSOX1	chr1	180124238	180126600	269	AGATTCCTGT	TEAD4(TEA)/Tropoblast-Tead4-ChIP-Seq(GSE37350)/Homer	-	7.31264
NUCB2	chr11	17230719	17231000	1019	GGAGGAATTT	TEAD4(TEA)/Tropoblast-Tead4-ChIP-Seq(GSE37350)/Homer	+	7.31034
GAS6	chr13	114565400	114568000	-1646	ACATTCCTAA	TEAD4(TEA)/Tropoblast-Tead4-ChIP-Seq(GSE37350)/Homer	-	7.30466
IGFBP6	chr12	53489810	53493270	-1410	AGATTCCCGG	TEAD4(TEA)/Tropoblast-Tead4-ChIP-Seq(GSE37350)/Homer	-	7.27155
IGFBP6	chr12	53489810	53493270	-1410	AAATTCCAAG	TEAD4(TEA)/Tropoblast-Tead4-ChIP-Seq(GSE37350)/Homer	-	7.24907
RARRES2	chr7	150038982	150039600	219	GCATTCCGCA	TEAD4(TEA)/Tropoblast-Tead4-ChIP-Seq(GSE37350)/Homer	-	7.24303
FBLN5	chr14	92412000	92414955	-2331	CCTGGCATGT	TEAD4(TEA)/Tropoblast-Tead4-ChIP-Seq(GSE37350)/Homer	+	7.23339
TNC	chr9	117880442	117881220	-94	GAATTCCCGC	TEAD4(TEA)/Tropoblast-Tead4-ChIP-Seq(GSE37350)/Homer	-	7.19869
GREM1	chr15	33009407	33012000	-768	GCATTCCAGG	TEAD2(TEA)/Py2T-Tead2-ChIP-Seq(GSE55709)/Homer	-	11.0176
IGFBP7	chr4	57975800	57977800	-751	GCATTCCAGG	TEAD2(TEA)/Py2T-Tead2-ChIP-Seq(GSE55709)/Homer	-	11.0176
RAMP1	chr2	238767309	238770313	-227	GCATTCCAGG	TEAD2(TEA)/Py2T-Tead2-ChIP-Seq(GSE55709)/Homer	-	11.0176
THBS1	chr15	39872708	39873800	-572	CCAGGAATGC	TEAD2(TEA)/Py2T-Tead2-ChIP-Seq(GSE55709)/Homer	+	10.9842
GAS6	chr13	114565400	114568000	-1646	ACATTCCAGC	TEAD2(TEA)/Py2T-Tead2-ChIP-Seq(GSE55709)/Homer	-	10.7493
METRN	chr16	765186	767000	71	GCATTCCTGC	TEAD2(TEA)/Py2T-Tead2-ChIP-Seq(GSE55709)/Homer	-	10.4905
AEBP1	chr7	44143200	44145400	-760	ACATTCCTGA	TEAD2(TEA)/Py2T-Tead2-ChIP-Seq(GSE55709)/Homer	-	10.0881
OLFML3	chr1	114521527	114522541	-536	GCATTCCAGA	TEAD2(TEA)/Py2T-Tead2-ChIP-Seq(GSE55709)/Homer	-	9.89609
CYR61	chr1	86046062	86046963	-382	GCATTCCTGA	TEAD2(TEA)/Py2T-Tead2-ChIP-Seq(GSE55709)/Homer	-	9.86269
ISLR	chr15	74470400	74472600	4388	GCATTCCTGA	TEAD2(TEA)/Py2T-Tead2-ChIP-Seq(GSE55709)/Homer	-	9.86269
LTBP3	chr11	65325791	65329048	-610	TCAGGAATGC	TEAD2(TEA)/Py2T-Tead2-ChIP-Seq(GSE55709)/Homer	+	9.86269
COL1A2	chr7	94023800	94024600	-73	GAATTCCAGG	TEAD2(TEA)/Py2T-Tead2-ChIP-Seq(GSE55709)/Homer	-	9.56978
DST	chr6	56818690	56819454	-736	CCTGGAATTC	TEAD2(TEA)/Py2T-Tead2-ChIP-Seq(GSE55709)/Homer	+	9.56978
GREM1	chr15	33009407	33012000	-768	AAATTCCTGC	TEAD2(TEA)/Py2T-Tead2-ChIP-Seq(GSE55709)/Homer	-	9.26798
PLAT	chr8	42065000	42065800	-242	GCAGGAATTT	TEAD2(TEA)/Py2T-Tead2-ChIP-Seq(GSE55709)/Homer	+	9.26798
F3	chr1	95006035	95008400	-1321	GAATTCCAGC	TEAD2(TEA)/Py2T-Tead2-ChIP-Seq(GSE55709)/Homer	-	9.07599
TIMP3	chr22	33197662	33199800	-25	CTTGGAATGC	TEAD2(TEA)/Py2T-Tead2-ChIP-Seq(GSE55709)/Homer	+	9.06425
ACTN4	chr19	39137761	39138200	-528	GCATTCCAAG	TEAD2(TEA)/Py2T-Tead2-ChIP-Seq(GSE55709)/Homer	-	9.06425
ITGBL1	chr13	102105093	102106400	127	GAATTCCTGC	TEAD2(TEA)/Py2T-Tead2-ChIP-Seq(GSE55709)/Homer	-	9.04258
IGFBP2	chr2	217029836	217033246	-350	GAATTCCAGA	TEAD2(TEA)/Py2T-Tead2-ChIP-Seq(GSE55709)/Homer	+	8.86727
WISP1	chr8	430173	432670	-197	AAATTCCTGC	TEAD2(TEA)/Py2T-Tead2-ChIP-Seq(GSE55709)/Homer	+	8.86727
MFAP2	chr1	17305437	17307800	-1893	ACATTCCAAC	TEAD2(TEA)/Py2T-Tead2-ChIP-Seq(GSE55709)/Homer	-	8.79586
UACA	chr15	71056209	71056400	277	AAATTCCAGA	TEAD2(TEA)/Py2T-Tead2-ChIP-Seq(GSE55709)/Homer	-	8.67362
PSAT1	chr9	80911000	80911200	-1059	AAATTCCAGA	TEAD2(TEA)/Py2T-Tead2-ChIP-Seq(GSE55709)/Homer	-	8.67362
C1S	chr12	7089618	7090400	-6733	CCTGGTATGT	TEAD2(TEA)/Py2T-Tead2-ChIP-Seq(GSE55709)/Homer	+	8.64472
FBLN5	chr14	92412000	92414955	-2331	GAATTCCAGA	TEAD2(TEA)/Py2T-Tead2-ChIP-Seq(GSE55709)/Homer	-	8.44822
FZD8	chr10	360327	362869	-643	ACATTCCTGA	TEAD2(TEA)/Py2T-Tead2-ChIP-Seq(GSE55709)/Homer	-	8.42582
GREM1	chr15	33009407	33012000	-768	GCATTCCCGG	TEAD2(TEA)/Py2T-Tead2-ChIP-Seq(GSE55709)/Homer	-	8.4129
LOXL4	chr10	100027600	100030000	-407	CCAGGTATGC	TEAD2(TEA)/Py2T-Tead2-ChIP-Seq(GSE55709)/Homer	+	8.38592
LUM	chr12	91492800	91493400	-12808	ACATTCCTTG	TEAD2(TEA)/Py2T-Tead2-ChIP-Seq(GSE55709)/Homer	-	8.34868
PKP2	chr12	495657	499197	-254	CCTGGAATTC	TEAD2(TEA)/Py2T-Tead2-ChIP-Seq(GSE55709)/Homer	-	8.32005
SVEP1	chr9	113341000	113342600	-1160	ACATTCCCGC	TEAD2(TEA)/Py2T-Tead2-ChIP-Seq(GSE55709)/Homer	-	8.14451
METRN	chr16	765186	767000	71	GCGGGAATGT	TEAD2(TEA)/Py2T-Tead2-ChIP-Seq(GSE55709)/Homer	+	8.14451
GAS6	chr13	114565400	114568000	-1646	ACATTCCTAA	TEAD2(TEA)/Py2T-Tead2-ChIP-Seq(GSE55709)/Homer	-	8.13469
PRSS12	chr4	119272861	119275000	-1297	CGAGGAATGT	TEAD2(TEA)/Py2T-Tead2-ChIP-Seq(GSE55709)/Homer	+	8.10356
GAS6	chr13	114565400	114568000	-1646	CCTGGAATCT	TEAD2(TEA)/Py2T-Tead2-ChIP-Seq(GSE55709)/Homer	+	7.87066
IGFBP6	chr12	53489810	53493270	-1410	AAATTCCAAG	TEAD2(TEA)/Py2T-Tead2-ChIP-Seq(GSE55709)/Homer	-	7.84177
LTBP3	chr11	65325791	65329048	-610	AGATTCCTGG	TEAD2(TEA)/Py2T-Tead2-ChIP-Seq(GSE55709)/Homer	-	7.83725
WNT2	chr7	117670490	117672695	-273	GCATTCCAGA	TEAD2(TEA)/Py2T-Tead2-ChIP-Seq(GSE55709)/Homer	-	7.77345
OLFML3	chr1	114521527	114522541	-536	GGATTCCAGG	TEAD2(TEA)/Py2T-Tead2-ChIP-Seq(GSE55709)/Homer	-	7.64526
COL12A1	chr6	75914220	75918716	-1547	GCATTCCTTC	TEAD2(TEA)/Py2T-Tead2-ChIP-Seq(GSE55709)/Homer	-	7.6295
QSOX1	chr1	180124238	180126600	269	GAATTCCAAG	TEAD2(TEA)/Py2T-Tead2-ChIP-Seq(GSE55709)/Homer	-	7.61637
FBLN5	chr14	92412000	92414955	-2331	GGAGGAATGT	TEAD2(TEA)/Py2T-Tead2-ChIP-Seq(GSE55709)/Homer	+	7.60977
IGFBP4	chr17	38600198	38602351	496	ACATTCTAGG	TEAD2(TEA)/Py2T-Tead2-ChIP-Seq(GSE55709)/Homer	-	7.58154
COLEC12	chr18	498800	501758	-1922	CCTAGAATGT	TEAD2(TEA)/Py2T-Tead2-ChIP-Seq(GSE55709)/Homer	+	7.58154
SULF1	chr8	70378400	70380000	-459	CCAAGAATGT	TEAD2(TEA)/Py2T-Tead2-ChIP-Seq(GSE55709)/Homer	+	7.54813
TGFB1I1	chr16	31482600	31484400	-306	TCTGGTATGT	TEAD2(TEA)/Py2T-Tead2-ChIP-Seq(GSE55709)/Homer	+	7.52317
RAMP1	chr2	238767309	238770313	-227	TCTGGTATGT	TEAD2(TEA)/Py2T-Tead2-ChIP-Seq(GSE55709)/Homer	+	7.52317
ITGB1	chr10	33293496	33295770	-1224	ACATACCAGA	TEAD2(TEA)/Py2T-Tead2-ChIP-Seq(GSE55709)/Homer	-	7.52317
MFAP2	chr1	17305437	17307800	-1893	GCATTCCTCC	TEAD2(TEA)/Py2T-Tead2-ChIP-Seq(GSE55709)/Homer	-	7.38437
GALNT2	chr1	230201420	230202000	7884	GTTGGAATTT	TEAD2(TEA)/Py2T-Tead2-ChIP-Seq(GSE55709)/Homer	+	7.34798
COL1A2	chr7	94022600	94023025	-1273	CCTGGAATGC	TEAD(TEA)/Fibroblast-PU.1-ChIP-Seq(Unpublished)/Homer	+	10.0401
GREM1	chr15	33009407	33012000	-768	GCATTCCAGG	TEAD(TEA)/Fibroblast-PU.1-ChIP-Seq(Unpublished)/Homer	-	10.0401
IGFBP7	chr4	57975800	57977800	-751	GCATTCCAGG	TEAD(TEA)/Fibroblast-PU.1-ChIP-Seq(Unpublished)/Homer	-	10.0401
RAMP1	chr2	238767309	238770313	-227	GCATTCCAGG	TEAD(TEA)/Fibroblast-PU.1-ChIP-Seq(Unpublished)/Homer	-	10.0401
NID1	chr1	236230400	236231000	1938	CCTGGAATGC	TEAD(TEA)/Fibroblast-PU.1-ChIP-Seq(Unpublished)/Homer	+	10.0401
MMP1	chr11	102669898	102671328	1007	GCATTCCTGG	TEAD(TEA)/Fibroblast-PU.1-ChIP-Seq(Unpublished)/Homer	-	9.88349
TNC	chr9	117880112	117880342	-424	CCAGGAATGC	TEAD(TEA)/Fibroblast-PU.1-ChIP-Seq(Unpublished)/Homer	+	9.88349
THBS1	chr15	39872708	39873800	-572	CCAGGAATGC	TEAD(TEA)/Fibroblast-PU.1-ChIP-Seq(Unpublished)/Homer	+	9.88349
COL1A2	chr7	94023800	94024600	-73	GAATTCCAGG	TEAD(TEA)/Fibroblast-PU.1-ChIP-Seq(Unpublished)/Homer	-	9.70751
ADAMTS2	chr5	178772639	178773400	208	CCTGGAATTC	TEAD(TEA)/Fibroblast-PU.1-ChIP-Seq(Unpublished)/Homer	+	9.70751
THBS1	chr15	39871325	39872384	-1955	GAATTCCAGG	TEAD(TEA)/Fibroblast-PU.1-ChIP-Seq(Unpublished)/Homer	-	9.70751
DST	chr6	56820402	56821600	976	GAATTCCAGG	TEAD(TEA)/Fibroblast-PU.1-ChIP-Seq(Unpublished)/Homer	-	9.70751
DST	chr6	56818690	56819454	-736	CCTGGAATTC	TEAD(TEA)/Fibroblast-PU.1-ChIP-Seq(Unpublished)/Homer	+	9.70751
OLFML3	chr1	114521527	114522541	-536	GCATTCCAGA	TEAD(TEA)/Fibroblast-PU.1-ChIP-Seq(Unpublished)/Homer	-	9.67023
NID1	chr1	236227050	236228124	-1412	TCTGGAATGC	TEAD(TEA)/Fibroblast-PU.1-ChIP-Seq(Unpublished)/Homer	+	9.67023
CTGF	chr6	132273200	132277226	687	AAATTCCAGG	TEAD(TEA)/Fibroblast-PU.1-ChIP-Seq(Unpublished)/Homer	-	9.61988
CYR61	chr1	86046062	86046963	-382	GCATTCCTGA	TEAD(TEA)/Fibroblast-PU.1-ChIP-Seq(Unpublished)/Homer	-	9.51359
COL5A1	chr9	137532800	137532988	-820	TCAGGAATGC	TEAD(TEA)/Fibroblast-PU.1-ChIP-Seq(Unpublished)/Homer	+	9.51359
ISLR	chr15	74470400	74472600	4388	GCATTCCTGA	TEAD(TEA)/Fibroblast-PU.1-ChIP-Seq(Unpublished)/Homer	-	9.51359
LTBP3	chr11	65325791	65329048	-610	TCAGGAATGC	TEAD(TEA)/Fibroblast-PU.1-ChIP-Seq(Unpublished)/Homer	+	9.51359
AEBP1	chr7	44143200	44145400	-760	ACATTCCTGA	TEAD(TEA)/Fibroblast-PU.1-ChIP-Seq(Unpublished)/Homer	-	9.42596
QSOX1	chr1	180122872	180123200	-1097	ACTGGAATGT	TEAD(TEA)/Fibroblast-PU.1-ChIP-Seq(Unpublished)/Homer	+	9.4115
LUM	chr12	91492800	91493400	-12808	ACATTCCTTG	TEAD(TEA)/Fibroblast-PU.1-ChIP-Seq(Unpublished)/Homer	-	9.38602
TIMP3	chr22	33197662	33199800	-25	CTTGGAATGC	TEAD(TEA)/Fibroblast-PU.1-ChIP-Seq(Unpublished)/Homer	+	9.38131
ACTN4	chr19	39137761	39138200	-528	GCATTCCAAG	TEAD(TEA)/Fibroblast-PU.1-ChIP-Seq(Unpublished)/Homer	-	9.38131
ITGBL1	chr13	102106800	102109098	1834	GCATTCCAGC	TEAD(TEA)/Fibroblast-PU.1-ChIP-Seq(Unpublished)/Homer	-	9.37173
FBLN5	chr14	92412000	92414955	-2331	GAATTCCAGA	TEAD(TEA)/Fibroblast-PU.1-ChIP-Seq(Unpublished)/Homer	-	9.33761
CTGF	chr6	132273200	132277226	687	ACATTCCAAG	TEAD(TEA)/Fibroblast-PU.1-ChIP-Seq(Unpublished)/Homer	-	9.29368
GAS6	chr13	114565400	114568000	-1646	ACATTCCAGC	TEAD(TEA)/Fibroblast-PU.1-ChIP-Seq(Unpublished)/Homer	-	9.2841
UACA	chr15	71056209	71056400	277	AAATTCCAGA	TEAD(TEA)/Fibroblast-PU.1-ChIP-Seq(Unpublished)/Homer	-	9.24998
PSAT1	chr9	80911000	80911200	-1059	AAATTCCAGA	TEAD(TEA)/Fibroblast-PU.1-ChIP-Seq(Unpublished)/Homer	-	9.24998
METRN	chr16	765186	767000	71	GCATTCCTGC	TEAD(TEA)/Fibroblast-PU.1-ChIP-Seq(Unpublished)/Homer	-	9.2151
ISLR	chr15	74470400	74472600	4388	AAATTCCATG	TEAD(TEA)/Fibroblast-PU.1-ChIP-Seq(Unpublished)/Homer	-	9.21003
C1S	chr12	7089618	7090400	-6733	CAAGGAATTC	TEAD(TEA)/Fibroblast-PU.1-ChIP-Seq(Unpublished)/Homer	+	9.14103
LAMC1	chr1	182991404	182991608	-1191	AAATTCCTGA	TEAD(TEA)/Fibroblast-PU.1-ChIP-Seq(Unpublished)/Homer	-	9.09335
SULF1	chr8	70378400	70380000	-459	AATGGAATGC	TEAD(TEA)/Fibroblast-PU.1-ChIP-Seq(Unpublished)/Homer	+	9.08929
PRSS23	chr11	86501085	86502471	-1016	ACTGGAATTT	TEAD(TEA)/Fibroblast-PU.1-ChIP-Seq(Unpublished)/Homer	+	9.07889
QSOX1	chr1	180124238	180126600	269	GAATTCCAAG	TEAD(TEA)/Fibroblast-PU.1-ChIP-Seq(Unpublished)/Homer	-	9.0487
LAMB1	chr7	107644575	107645349	875	GCTGGAATTC	TEAD(TEA)/Fibroblast-PU.1-ChIP-Seq(Unpublished)/Homer	+	9.03912
LTBP2	chr14	75077505	75079244	-1801	GAATTCCAGC	TEAD(TEA)/Fibroblast-PU.1-ChIP-Seq(Unpublished)/Homer	-	9.03912
F3	chr1	95006035	95008400	-1321	GAATTCCAGC	TEAD(TEA)/Fibroblast-PU.1-ChIP-Seq(Unpublished)/Homer	-	9.03912
COLEC12	chr18	498800	501758	-1922	TAAGGAATGT	TEAD(TEA)/Fibroblast-PU.1-ChIP-Seq(Unpublished)/Homer	+	9.01612
CALU	chr7	128377923	128378600	-1423	ACATTCCATT	TEAD(TEA)/Fibroblast-PU.1-ChIP-Seq(Unpublished)/Homer	-	9.00166
FZD8	chr10	360327	362869	-643	ACATTCCTGA	TEAD(TEA)/Fibroblast-PU.1-ChIP-Seq(Unpublished)/Homer	-	8.98082
IGFBP6	chr12	53489810	53493270	-1410	AAATTCCAAG	TEAD(TEA)/Fibroblast-PU.1-ChIP-Seq(Unpublished)/Homer	-	8.96107
ITGBL1	chr13	102106800	102109098	1834	GCATTCCTTT	TEAD(TEA)/Fibroblast-PU.1-ChIP-Seq(Unpublished)/Homer	-	8.93266
EMILIN1	chr2	27303016	27304808	1581	GCATTCCTTT	TEAD(TEA)/Fibroblast-PU.1-ChIP-Seq(Unpublished)/Homer	-	8.93266
ITGBL1	chr13	102105093	102106400	127	GAATTCCTGC	TEAD(TEA)/Fibroblast-PU.1-ChIP-Seq(Unpublished)/Homer	-	8.88249
WNT2	chr7	117670490	117672695	-273	GCATTCCAGA	TEAD(TEA)/Fibroblast-PU.1-ChIP-Seq(Unpublished)/Homer	-	8.8801
HSPG2	chr1	22264200	22267338	410	ACATTCCTTT	TEAD(TEA)/Fibroblast-PU.1-ChIP-Seq(Unpublished)/Homer	-	8.84503
ADM	chr11	10324769	10325861	-1458	AAAGGAATGT	TEAD(TEA)/Fibroblast-PU.1-ChIP-Seq(Unpublished)/Homer	+	8.84503
DKK1	chr10	54075800	54076800	1744	GCATTCCAAT	TEAD(TEA)/Fibroblast-PU.1-ChIP-Seq(Unpublished)/Homer	-	8.84032
COL12A1	chr6	75914220	75918716	-1547	GCATTCCTTC	TEAD(TEA)/Fibroblast-PU.1-ChIP-Seq(Unpublished)/Homer	-	8.80526
ITGBL1	chr13	102106800	102109098	1834	GAAGGAATGC	TEAD(TEA)/Fibroblast-PU.1-ChIP-Seq(Unpublished)/Homer	+	8.80526
ITGBL1	chr13	102106800	102109098	1834	GCATTCCTTC	TEAD(TEA)/Fibroblast-PU.1-ChIP-Seq(Unpublished)/Homer	-	8.80526
GREM1	chr15	33009407	33012000	-768	AAATTCCTGC	TEAD(TEA)/Fibroblast-PU.1-ChIP-Seq(Unpublished)/Homer	-	8.79486
PLAT	chr8	42065000	42065800	-242	GCAGGAATTT	TEAD(TEA)/Fibroblast-PU.1-ChIP-Seq(Unpublished)/Homer	+	8.79486
GAS6	chr13	114565400	114568000	-1646	ACATTCCTAA	TEAD(TEA)/Fibroblast-PU.1-ChIP-Seq(Unpublished)/Homer	-	8.76716
THBS1	chr15	39871325	39872384	-1955	AATGGAATTC	TEAD(TEA)/Fibroblast-PU.1-ChIP-Seq(Unpublished)/Homer	+	8.75668
CTGF	chr6	132273200	132277226	687	ACATTCCTTC	TEAD(TEA)/Fibroblast-PU.1-ChIP-Seq(Unpublished)/Homer	-	8.71763
FN1	chr2	216302800	216303587	1905	ATAGGAATGC	TEAD(TEA)/Fibroblast-PU.1-ChIP-Seq(Unpublished)/Homer	+	8.68369
JAM3	chr11	133939695	133940000	875	TTTGGAATTC	TEAD(TEA)/Fibroblast-PU.1-ChIP-Seq(Unpublished)/Homer	+	8.6788
FIBIN	chr11	27015408	27015611	-220	AAATTCCATT	TEAD(TEA)/Fibroblast-PU.1-ChIP-Seq(Unpublished)/Homer	-	8.66905
RARRES2	chr7	150038982	150039600	219	GATGGAATTC	TEAD(TEA)/Fibroblast-PU.1-ChIP-Seq(Unpublished)/Homer	+	8.62928
ADM	chr11	10324769	10325861	-1458	GATGGAATTC	TEAD(TEA)/Fibroblast-PU.1-ChIP-Seq(Unpublished)/Homer	+	8.62928
MFAP2	chr1	17305437	17307800	-1893	ACATTCCAAC	TEAD(TEA)/Fibroblast-PU.1-ChIP-Seq(Unpublished)/Homer	-	8.62529
IGFBP2	chr2	217029836	217033246	-350	GAATTCCAGA	TEAD(TEA)/Fibroblast-PU.1-ChIP-Seq(Unpublished)/Homer	+	8.59314
VEGFC	chr4	177715000	177716187	1119	AAATTCCATC	TEAD(TEA)/Fibroblast-PU.1-ChIP-Seq(Unpublished)/Homer	-	8.54165
FGF2	chr4	123749400	123749800	1537	GATGGAATTT	TEAD(TEA)/Fibroblast-PU.1-ChIP-Seq(Unpublished)/Homer	+	8.54165
EFEMP1	chr2	56149400	56149500	-1874	AAATTCCATC	TEAD(TEA)/Fibroblast-PU.1-ChIP-Seq(Unpublished)/Homer	-	8.54165
MFAP4	chr17	19289806	19291600	-747	AAAGGAATTT	TEAD(TEA)/Fibroblast-PU.1-ChIP-Seq(Unpublished)/Homer	+	8.51242
FSTL3	chr19	675600	678310	-792	TAATTCCTGG	TEAD(TEA)/Fibroblast-PU.1-ChIP-Seq(Unpublished)/Homer	-	8.49878
PCOLCE	chr7	100200009	100200755	209	GAAGGAATTC	TEAD(TEA)/Fibroblast-PU.1-ChIP-Seq(Unpublished)/Homer	+	8.47265
NID1	chr1	236228808	236229400	346	TTAGGAATTT	TEAD(TEA)/Fibroblast-PU.1-ChIP-Seq(Unpublished)/Homer	+	8.43454
IGFBP6	chr12	53489810	53493270	-1410	TCATTCCTTG	TEAD(TEA)/Fibroblast-PU.1-ChIP-Seq(Unpublished)/Homer	-	8.42155
ITGBL1	chr13	102106800	102109098	1834	AAATTCCTTC	TEAD(TEA)/Fibroblast-PU.1-ChIP-Seq(Unpublished)/Homer	-	8.38502
F2R	chr5	76012215	76014000	347	GAAGGAATTT	TEAD(TEA)/Fibroblast-PU.1-ChIP-Seq(Unpublished)/Homer	+	8.38502
PAM	chr5	102089514	102092000	-171	AAATTCCTTC	TEAD(TEA)/Fibroblast-PU.1-ChIP-Seq(Unpublished)/Homer	-	8.38502
LTBP3	chr11	65325791	65329048	-610	AAATTCCTTC	TEAD(TEA)/Fibroblast-PU.1-ChIP-Seq(Unpublished)/Homer	-	8.38502
GALNT2	chr1	230201420	230202000	7884	GTTGGAATTT	TEAD(TEA)/Fibroblast-PU.1-ChIP-Seq(Unpublished)/Homer	+	8.29268
WISP1	chr8	430173	432670	-197	AAATTCCTGC	TEAD(TEA)/Fibroblast-PU.1-ChIP-Seq(Unpublished)/Homer	+	7.54084
PKP2	chr12	495657	499197	-254	CCTGGAATTC	TEAD(TEA)/Fibroblast-PU.1-ChIP-Seq(Unpublished)/Homer	-	6.88646
COL8A1	chr3	99355600	99356000	-1719	AGTTCTTAAGAA	STAT6(Stat)/CD4-Stat6-ChIP-Seq(GSE22104)/Homer	+	10.6338
OLFML3	chr1	114520567	114520863	-1496	ACTTCCCAAGAA	STAT6(Stat)/CD4-Stat6-ChIP-Seq(GSE22104)/Homer	+	10.2658
PRSS23	chr11	86501085	86502471	-1016	AGTTCCCAGGAA	STAT6(Stat)/CD4-Stat6-ChIP-Seq(GSE22104)/Homer	+	10.1647
QSOX1	chr1	180124238	180126600	269	GTTTCTTGAGAA	STAT6(Stat)/CD4-Stat6-ChIP-Seq(GSE22104)/Homer	+	10.1412
BDNF	chr11	27744826	27745200	1221	TTCTCTAGAAAT	STAT6(Stat)/CD4-Stat6-ChIP-Seq(GSE22104)/Homer	-	9.99379
COL8A1	chr3	99355600	99356000	-1719	TTCTTAAGAAGA	STAT6(Stat)/CD4-Stat6-ChIP-Seq(GSE22104)/Homer	-	9.90144
LAMB1	chr7	107643757	107644315	57	TCTTCCTAGGAA	STAT6(Stat)/CD4-Stat6-ChIP-Seq(GSE22104)/Homer	+	9.83114
LAMB1	chr7	107643757	107644315	57	TTCCTAGGAAGG	STAT6(Stat)/CD4-Stat6-ChIP-Seq(GSE22104)/Homer	-	9.80265
PRSS23	chr11	86501085	86502471	-1016	TTCCCAGGAAAG	STAT6(Stat)/CD4-Stat6-ChIP-Seq(GSE22104)/Homer	-	9.72702
SPARC	chr5	151065800	151066800	-926	TTCCCAGGAAAG	STAT6(Stat)/CD4-Stat6-ChIP-Seq(GSE22104)/Homer	-	9.72702
F3	chr1	95006035	95008400	-1321	ATTTCTTATGAA	STAT6(Stat)/CD4-Stat6-ChIP-Seq(GSE22104)/Homer	+	9.68646
QSOX1	chr1	180124238	180126600	269	TTCTTGAGAAAG	STAT6(Stat)/CD4-Stat6-ChIP-Seq(GSE22104)/Homer	-	9.68522
COL12A1	chr6	75914220	75918716	-1547	TTCTCTGGAACT	STAT6(Stat)/CD4-Stat6-ChIP-Seq(GSE22104)/Homer	-	9.63408
CALU	chr7	128377923	128378600	-1423	CTTTCCCAGGAA	STAT6(Stat)/CD4-Stat6-ChIP-Seq(GSE22104)/Homer	+	9.61493
THBS2	chr6	169653100	169653822	-1039	TTCTTCGGAAAC	STAT6(Stat)/CD4-Stat6-ChIP-Seq(GSE22104)/Homer	-	9.59592
CALU	chr7	128377923	128378600	-1423	TTCCCAGGAAGA	STAT6(Stat)/CD4-Stat6-ChIP-Seq(GSE22104)/Homer	-	9.54439
MMP1	chr11	102669898	102671328	1007	TTCCTTGGAAGC	STAT6(Stat)/CD4-Stat6-ChIP-Seq(GSE22104)/Homer	-	9.4924
ITGBL1	chr13	102106800	102109098	1834	ATTTCTGTAGAA	STAT6(Stat)/CD4-Stat6-ChIP-Seq(GSE22104)/Homer	+	9.48754
IGFBP7	chr4	57975800	57977800	-751	TTCCCAGGAACA	STAT6(Stat)/CD4-Stat6-ChIP-Seq(GSE22104)/Homer	-	9.45466
IGFBP7	chr4	57975800	57977800	-751	TCTTCCCAGGAA	STAT6(Stat)/CD4-Stat6-ChIP-Seq(GSE22104)/Homer	+	9.43229
LAMB1	chr7	107643757	107644315	57	TTCTTTAGAAAG	STAT6(Stat)/CD4-Stat6-ChIP-Seq(GSE22104)/Homer	-	9.42995
RAMP1	chr2	238767309	238770313	-227	TTCCCCGGAAAC	STAT6(Stat)/CD4-Stat6-ChIP-Seq(GSE22104)/Homer	-	9.29771
PSAT1	chr9	80911000	80911200	-1059	ACTTCTGTGGAA	STAT6(Stat)/CD4-Stat6-ChIP-Seq(GSE22104)/Homer	+	9.26496
THBS2	chr6	169653100	169653822	-1039	TCTTCTTCGGAA	STAT6(Stat)/CD4-Stat6-ChIP-Seq(GSE22104)/Homer	+	9.21604
SPARC	chr5	151065800	151066800	-926	GATTCCCAGGAA	STAT6(Stat)/CD4-Stat6-ChIP-Seq(GSE22104)/Homer	+	9.20654
QSOX1	chr1	180124238	180126600	269	TTTTCTAGAGAA	STAT6(Stat)/CD4-Stat6-ChIP-Seq(GSE22104)/Homer	+	9.17168
CTGF	chr6	132273200	132277226	687	AATTCCAGGGAA	STAT6(Stat)/CD4-Stat6-ChIP-Seq(GSE22104)/Homer	+	9.17123
SULF1	chr8	70380800	70381800	1941	ATTTCACAAGAA	STAT6(Stat)/CD4-Stat6-ChIP-Seq(GSE22104)/Homer	+	9.16045
BDNF	chr11	27744826	27745200	1221	GCTTCTCTAGAA	STAT6(Stat)/CD4-Stat6-ChIP-Seq(GSE22104)/Homer	+	9.14403
LAMB1	chr7	107643757	107644315	57	TGTTCTTTAGAA	STAT6(Stat)/CD4-Stat6-ChIP-Seq(GSE22104)/Homer	+	9.13777
COL12A1	chr6	75914220	75918716	-1547	GCTTCTCTGGAA	STAT6(Stat)/CD4-Stat6-ChIP-Seq(GSE22104)/Homer	+	9.13257
SULF1	chr8	70380800	70381800	1941	TTCCAGAGAAGC	STAT6(Stat)/CD4-Stat6-ChIP-Seq(GSE22104)/Homer	-	9.13257
MMP1	chr11	102669898	102671328	1007	CCTTCCTTGGAA	STAT6(Stat)/CD4-Stat6-ChIP-Seq(GSE22104)/Homer	+	9.12871
UACA	chr15	71056600	71056800	668	TTCTGTAGAAAC	STAT6(Stat)/CD4-Stat6-ChIP-Seq(GSE22104)/Homer	-	9.09988
LGALS1	chr22	38070793	38071600	-822	GCTTCCGGGGAA	STAT6(Stat)/CD4-Stat6-ChIP-Seq(GSE22104)/Homer	+	9.08658
PLAT	chr8	42066829	42067720	1587	TTCTGGGGAAGC	STAT6(Stat)/CD4-Stat6-ChIP-Seq(GSE22104)/Homer	-	9.08519
FST	chr5	52774416	52779000	-1823	TTCATGAGAAGT	STAT6(Stat)/CD4-Stat6-ChIP-Seq(GSE22104)/Homer	-	9.07647
LAMB1	chr7	107642000	107643330	-1700	TTCCAGGGAAGC	STAT6(Stat)/CD4-Stat6-ChIP-Seq(GSE22104)/Homer	-	9.07373
IGFBP6	chr12	53489810	53493270	-1410	TTCCCGGGAACA	STAT6(Stat)/CD4-Stat6-ChIP-Seq(GSE22104)/Homer	-	9.0558
CTGF	chr6	132273200	132277226	687	TTCCAGGGAATT	STAT6(Stat)/CD4-Stat6-ChIP-Seq(GSE22104)/Homer	-	9.03932
OLFML3	chr1	114520567	114520863	-1496	TTCCCAAGAATG	STAT6(Stat)/CD4-Stat6-ChIP-Seq(GSE22104)/Homer	-	9.0336
LAMB1	chr7	107642000	107643330	-1700	GTTTCCACGGAA	STAT6(Stat)/CD4-Stat6-ChIP-Seq(GSE22104)/Homer	+	9.02959
VCAN	chr5	82766787	82767924	-497	CTTTCTGGGGAA	STAT6(Stat)/CD4-Stat6-ChIP-Seq(GSE22104)/Homer	+	9.01267
QSOX1	chr1	180124238	180126600	269	TTCTAGAGAAAG	STAT6(Stat)/CD4-Stat6-ChIP-Seq(GSE22104)/Homer	-	9.01128
MFGE8	chr15	89456728	89457166	86	TTCTACAGAAAC	STAT6(Stat)/CD4-Stat6-ChIP-Seq(GSE22104)/Homer	-	8.98082
TFPI	chr2	188430800	188431800	313	TTCTTTGGAATC	STAT6(Stat)/CD4-Stat6-ChIP-Seq(GSE22104)/Homer	-	8.96272
RAMP1	chr2	238767309	238770313	-227	CTTTCCCCGGAA	STAT6(Stat)/CD4-Stat6-ChIP-Seq(GSE22104)/Homer	+	8.94099
IGFBP6	chr12	53489810	53493270	-1410	GATTCCCGGGAA	STAT6(Stat)/CD4-Stat6-ChIP-Seq(GSE22104)/Homer	+	8.91978
FLRT2	chr14	85994893	85994985	-1595	ATTTCAAAGGAA	STAT6(Stat)/CD4-Stat6-ChIP-Seq(GSE22104)/Homer	+	8.89372
IGFBP3	chr7	45962007	45962908	534	ATTTCATTGGAA	STAT6(Stat)/CD4-Stat6-ChIP-Seq(GSE22104)/Homer	+	8.87391
SULF1	chr8	70380800	70381800	1941	CCTTCCAGAGAA	STAT6(Stat)/CD4-Stat6-ChIP-Seq(GSE22104)/Homer	+	8.87322
VCAN	chr5	82766787	82767924	-497	TTCTGGGGAAGA	STAT6(Stat)/CD4-Stat6-ChIP-Seq(GSE22104)/Homer	-	8.7698
LGALS1	chr22	38070793	38071600	-822	TTCCGGGGAAGG	STAT6(Stat)/CD4-Stat6-ChIP-Seq(GSE22104)/Homer	-	8.72986
PSAT1	chr9	80911000	80911200	-1059	TTCTGTGGAAAA	STAT6(Stat)/CD4-Stat6-ChIP-Seq(GSE22104)/Homer	-	8.72566
PSAT1	chr9	80911000	80911200	-1059	ACTTCAAAGGAA	STAT6(Stat)/CD4-Stat6-ChIP-Seq(GSE22104)/Homer	+	8.68259
UACA	chr15	71056600	71056800	668	TTTTCTGTAGAA	STAT6(Stat)/CD4-Stat6-ChIP-Seq(GSE22104)/Homer	+	8.66544
LAMB1	chr7	107642000	107643330	-1700	TTCCACGGAATT	STAT6(Stat)/CD4-Stat6-ChIP-Seq(GSE22104)/Homer	-	8.66498
PSAT1	chr9	80911000	80911200	-1059	TTCAAAGGAACT	STAT6(Stat)/CD4-Stat6-ChIP-Seq(GSE22104)/Homer	-	8.65281
TFPI	chr2	188430800	188431800	313	CATTCTTTGGAA	STAT6(Stat)/CD4-Stat6-ChIP-Seq(GSE22104)/Homer	+	8.64642
PLAT	chr8	42066829	42067720	1587	GATTCTGGGGAA	STAT6(Stat)/CD4-Stat6-ChIP-Seq(GSE22104)/Homer	+	8.60429
ITGBL1	chr13	102106800	102109098	1834	TTCTGTAGAAGA	STAT6(Stat)/CD4-Stat6-ChIP-Seq(GSE22104)/Homer	-	8.57337
ADAMTS2	chr5	178772639	178773400	208	TTCCTCTGAAGT	STAT6(Stat)/CD4-Stat6-ChIP-Seq(GSE22104)/Homer	-	8.56353
SULF1	chr8	70380800	70381800	1941	TTCACAAGAAAG	STAT6(Stat)/CD4-Stat6-ChIP-Seq(GSE22104)/Homer	-	8.5491
CTHRC1	chr8	104385029	104385497	1286	TTTTCCTGTGAA	STAT6(Stat)/CD4-Stat6-ChIP-Seq(GSE22104)/Homer	+	8.51875
PTX3	chr3	157155205	157156000	627	TTCATGGGAAGC	STAT6(Stat)/CD4-Stat6-ChIP-Seq(GSE22104)/Homer	-	8.51091
F3	chr1	95006035	95008400	-1321	TTCTTATGAAGG	STAT6(Stat)/CD4-Stat6-ChIP-Seq(GSE22104)/Homer	-	8.49758
TWSG1	chr18	9335184	9335600	419	TTCCAGTGAAAT	STAT6(Stat)/CD4-Stat6-ChIP-Seq(GSE22104)/Homer	-	8.47506
CTHRC1	chr8	104385029	104385497	1286	TTCCTGTGAAGC	STAT6(Stat)/CD4-Stat6-ChIP-Seq(GSE22104)/Homer	-	8.43115
PTX3	chr3	157155205	157156000	627	CTTTCATGGGAA	STAT6(Stat)/CD4-Stat6-ChIP-Seq(GSE22104)/Homer	+	8.4105
TIMP3	chr22	33197662	33199800	-25	AATTCACAGGAA	STAT6(Stat)/CD4-Stat6-ChIP-Seq(GSE22104)/Homer	+	8.39674
FST	chr5	52774416	52779000	-1823	TTCAAGGGAAGT	STAT6(Stat)/CD4-Stat6-ChIP-Seq(GSE22104)/Homer	-	8.34369
LAMB1	chr7	107642000	107643330	-1700	CATTCCAGGGAA	STAT6(Stat)/CD4-Stat6-ChIP-Seq(GSE22104)/Homer	+	8.32063
MFAP4	chr17	19289806	19291600	-747	TTCAAGAGAACT	STAT6(Stat)/CD4-Stat6-ChIP-Seq(GSE22104)/Homer	-	8.3128
TIMP3	chr22	33197662	33199800	-25	TTCACAGGAAGG	STAT6(Stat)/CD4-Stat6-ChIP-Seq(GSE22104)/Homer	-	8.27913
PTX3	chr3	157154400	157154651	-178	TTCAGGGGAACT	STAT6(Stat)/CD4-Stat6-ChIP-Seq(GSE22104)/Homer	-	8.25396
IGFBP3	chr7	45962007	45962908	534	TTCATTGGAAAA	STAT6(Stat)/CD4-Stat6-ChIP-Seq(GSE22104)/Homer	-	8.15138
ECM1	chr1	150481600	150482000	1062	TTTTCCTCTGAA	STAT6(Stat)/CD4-Stat6-ChIP-Seq(GSE22104)/Homer	+	8.13157
MFAP4	chr17	19289806	19291600	-747	GTTTCAAGAGAA	STAT6(Stat)/CD4-Stat6-ChIP-Seq(GSE22104)/Homer	+	8.1117
ECM1	chr1	150480012	150481400	-526	GTTTCTCTTGAA	STAT6(Stat)/CD4-Stat6-ChIP-Seq(GSE22104)/Homer	+	8.10694
QSOX1	chr1	180124238	180126600	269	ATTTCAGTGGAA	STAT6(Stat)/CD4-Stat6-ChIP-Seq(GSE22104)/Homer	+	8.10072
CALU	chr7	128377923	128378600	-1423	TTCCTCTGAAGC	STAT6(Stat)/CD4-Stat6-ChIP-Seq(GSE22104)/Homer	-	8.05681
BDNF	chr11	27742872	27744800	-733	ACTTCTTAGAAA	STAT6(Stat)/CD4-Stat6-ChIP-Seq(GSE22104)/Homer	+	8.01468
FST	chr5	52774416	52779000	-1823	GATTCATGAGAA	STAT6(Stat)/CD4-Stat6-ChIP-Seq(GSE22104)/Homer	+	8.01357
MFGE8	chr15	89456728	89457166	86	CATTCTACAGAA	STAT6(Stat)/CD4-Stat6-ChIP-Seq(GSE22104)/Homer	+	8.00374
COL8A1	chr3	99357639	99358000	320	ACTTCCTAAAAA	STAT6(Stat)/CD4-Stat6-ChIP-Seq(GSE22104)/Homer	+	7.96729
ECM1	chr1	150481600	150482000	1062	TTCCTCTGAAAG	STAT6(Stat)/CD4-Stat6-ChIP-Seq(GSE22104)/Homer	-	7.92407
ADAMTS2	chr5	178772639	178773400	208	TCTTCCTCTGAA	STAT6(Stat)/CD4-Stat6-ChIP-Seq(GSE22104)/Homer	+	7.92044
FLRT2	chr14	85994893	85994985	-1595	TTCAAAGGAAGA	STAT6(Stat)/CD4-Stat6-ChIP-Seq(GSE22104)/Homer	-	7.92044
CALU	chr7	128377923	128378600	-1423	TCTTCCTCTGAA	STAT6(Stat)/CD4-Stat6-ChIP-Seq(GSE22104)/Homer	+	7.92044
LTBP1	chr2	33171520	33173200	-519	TTCACCAGAAGC	STAT6(Stat)/CD4-Stat6-ChIP-Seq(GSE22104)/Homer	-	7.90866
DKK1	chr10	54075000	54075400	944	TTCCGCTGAAGT	STAT6(Stat)/CD4-Stat6-ChIP-Seq(GSE22104)/Homer	-	7.88959
TWSG1	chr18	9335184	9335600	419	TTTTCCAGTGAA	STAT6(Stat)/CD4-Stat6-ChIP-Seq(GSE22104)/Homer	+	7.86462
SULF1	chr8	70380800	70381800	1941	AATTCCCCTGAA	STAT6(Stat)/CD4-Stat6-ChIP-Seq(GSE22104)/Homer	+	7.80256
FN1	chr2	216301230	216301800	335	GTTTCCACTGAA	STAT6(Stat)/CD4-Stat6-ChIP-Seq(GSE22104)/Homer	+	7.79282
QSOX1	chr1	180124238	180126600	269	TTCAGTGGAAAC	STAT6(Stat)/CD4-Stat6-ChIP-Seq(GSE22104)/Homer	-	7.79282
FST	chr5	52774416	52779000	-1823	TTTTCAAGGGAA	STAT6(Stat)/CD4-Stat6-ChIP-Seq(GSE22104)/Homer	+	7.78486
BDNF	chr11	27742872	27744800	-733	GATTCTAATGAA	STAT6(Stat)/CD4-Stat6-ChIP-Seq(GSE22104)/Homer	+	7.77334
PTX3	chr3	157154400	157154651	-178	AATTCAGGGGAA	STAT6(Stat)/CD4-Stat6-ChIP-Seq(GSE22104)/Homer	+	7.73564
EMILIN1	chr2	27303016	27304808	1581	TTTCCAAGAAGT	STAT6(Stat)/CD4-Stat6-ChIP-Seq(GSE22104)/Homer	-	7.72792
COL12A1	chr6	75914220	75918716	-1547	TTCACTAGAAGA	STAT6(Stat)/CD4-Stat6-ChIP-Seq(GSE22104)/Homer	-	7.71233
LTBP1	chr2	33171520	33173200	-519	GGTTCACCAGAA	STAT6(Stat)/CD4-Stat6-ChIP-Seq(GSE22104)/Homer	+	7.67893
SULF1	chr8	70380800	70381800	1941	TTCCCCTGAAAA	STAT6(Stat)/CD4-Stat6-ChIP-Seq(GSE22104)/Homer	-	7.6658
OLFML3	chr1	114521527	114522541	-536	GCTTCTACTGAA	STAT6(Stat)/CD4-Stat6-ChIP-Seq(GSE22104)/Homer	+	7.64053
THBS1	chr15	39872708	39873800	-572	TTTCTGAGAAGT	STAT6(Stat)/CD4-Stat6-ChIP-Seq(GSE22104)/Homer	-	7.61582
TNC	chr9	117880442	117881220	-94	AGTTCCTGGAAA	STAT6(Stat)/CD4-Stat6-ChIP-Seq(GSE22104)/Homer	+	7.57935
ECM1	chr1	150480012	150481400	-526	TTCTCTTGAAGG	STAT6(Stat)/CD4-Stat6-ChIP-Seq(GSE22104)/Homer	-	7.55669
TNFRSF11B	chr8	119963600	119965000	-839	TTTTTAGGAAGC	STAT6(Stat)/CD4-Stat6-ChIP-Seq(GSE22104)/Homer	-	7.46057
BDNF	chr11	27742872	27744800	-733	CTTTCCACTGAA	STAT6(Stat)/CD4-Stat6-ChIP-Seq(GSE22104)/Homer	+	7.44895
DPP4	chr2	162929680	162930484	-1372	TTCAGCAGAACC	STAT6(Stat)/CD4-Stat6-ChIP-Seq(GSE22104)/Homer	-	7.43175
CLSTN1	chr1	9884299	9886000	-285	GGTTCTTAGAAA	STAT6(Stat)/CD4-Stat6-ChIP-Seq(GSE22104)/Homer	+	7.41823
ITGB1	chr10	33293496	33295770	-1224	TTTTCTTAAAAA	STAT6(Stat)/CD4-Stat6-ChIP-Seq(GSE22104)/Homer	+	7.41516
BDNF	chr11	27742872	27744800	-733	TTCCACTGAAGC	STAT6(Stat)/CD4-Stat6-ChIP-Seq(GSE22104)/Homer	-	7.38287
ECM1	chr1	150480012	150481400	-526	GGTTCCTAGAAA	STAT6(Stat)/CD4-Stat6-ChIP-Seq(GSE22104)/Homer	+	7.35939
QSOX1	chr1	180124238	180126600	269	CCTTTGTTCC	Sox4(HMG)/proB-Sox4-ChIP-Seq(GSE50066)/Homer	+	11.2966
TNC	chr9	117880442	117881220	-94	TCTTTGTTCC	Sox4(HMG)/proB-Sox4-ChIP-Seq(GSE50066)/Homer	+	10.9302
IGFBP5	chr2	217558432	217560081	-1816	GGGACAAAGG	Sox4(HMG)/proB-Sox4-ChIP-Seq(GSE50066)/Homer	-	10.4992
DST	chr6	56820402	56821600	976	CCTTTGTCCC	Sox4(HMG)/proB-Sox4-ChIP-Seq(GSE50066)/Homer	+	10.4992
PTX3	chr3	157155205	157156000	627	GCTTTGTTCC	Sox4(HMG)/proB-Sox4-ChIP-Seq(GSE50066)/Homer	+	10.3938
IGFBP6	chr12	53489810	53493270	-1410	GGAACAAAGC	Sox4(HMG)/proB-Sox4-ChIP-Seq(GSE50066)/Homer	-	10.3938
F3	chr1	95006035	95008400	-1321	AGAACAAAGA	Sox4(HMG)/proB-Sox4-ChIP-Seq(GSE50066)/Homer	-	10.2884
QSOX1	chr1	180124238	180126600	269	CCATTGTTCC	Sox4(HMG)/proB-Sox4-ChIP-Seq(GSE50066)/Homer	+	10.2006
FGF2	chr4	123747769	123749355	-94	GGGACAAAGA	Sox4(HMG)/proB-Sox4-ChIP-Seq(GSE50066)/Homer	-	10.1329
EMILIN1	chr2	27303016	27304808	1581	TCTTTGTCCC	Sox4(HMG)/proB-Sox4-ChIP-Seq(GSE50066)/Homer	+	10.1329
HSPG2	chr1	22264200	22267338	410	TGAACAAAGG	Sox4(HMG)/proB-Sox4-ChIP-Seq(GSE50066)/Homer	-	10.094
DPP4	chr2	162929680	162930484	-1372	CCTTTGTTCA	Sox4(HMG)/proB-Sox4-ChIP-Seq(GSE50066)/Homer	+	10.094
TNFRSF11B	chr8	119963600	119965000	-839	CCTTTGTCCT	Sox4(HMG)/proB-Sox4-ChIP-Seq(GSE50066)/Homer	+	9.85738
FSTL3	chr19	675600	678310	-792	AGGACAAAGG	Sox4(HMG)/proB-Sox4-ChIP-Seq(GSE50066)/Homer	-	9.85738
HEG1	chr3	124773400	124774479	-1402	CCTTTGTCCT	Sox4(HMG)/proB-Sox4-ChIP-Seq(GSE50066)/Homer	+	9.85738
NBL1	chr1	19967537	19967800	489	GGAACAATGA	Sox4(HMG)/proB-Sox4-ChIP-Seq(GSE50066)/Homer	-	9.83429
LTBP3	chr11	65325791	65329048	-610	AGAACAAAGC	Sox4(HMG)/proB-Sox4-ChIP-Seq(GSE50066)/Homer	-	9.75197
F2R	chr5	76012215	76014000	347	TCTTTGTTCA	Sox4(HMG)/proB-Sox4-ChIP-Seq(GSE50066)/Homer	+	9.72772
COL12A1	chr6	75914220	75918716	-1547	AGAACAATGG	Sox4(HMG)/proB-Sox4-ChIP-Seq(GSE50066)/Homer	-	9.55876
IGFBP3	chr7	45962007	45962908	534	AGAACAATGG	Sox4(HMG)/proB-Sox4-ChIP-Seq(GSE50066)/Homer	-	9.55876
CTGF	chr6	132273200	132277226	687	CCATTGTTCT	Sox4(HMG)/proB-Sox4-ChIP-Seq(GSE50066)/Homer	+	9.55876
FBLN1	chr22	45899600	45900000	1482	TCTTTGTTTC	Sox4(HMG)/proB-Sox4-ChIP-Seq(GSE50066)/Homer	+	9.52877
FBLN1	chr22	45898400	45899400	282	CCTTTGTCCG	Sox4(HMG)/proB-Sox4-ChIP-Seq(GSE50066)/Homer	+	9.49473
F2R	chr5	76011963	76012183	95	GGGACAATGG	Sox4(HMG)/proB-Sox4-ChIP-Seq(GSE50066)/Homer	-	9.40329
WNT5B	chr12	1640131	1641000	1074	CGAACAAAGC	Sox4(HMG)/proB-Sox4-ChIP-Seq(GSE50066)/Homer	-	9.38933
HSPG2	chr1	22264200	22267338	410	CCTTTGTCCA	Sox4(HMG)/proB-Sox4-ChIP-Seq(GSE50066)/Homer	+	9.29672
FLRT2	chr14	85995186	85999443	-1302	TGAACAAAGC	Sox4(HMG)/proB-Sox4-ChIP-Seq(GSE50066)/Homer	-	9.19132
FLRT2	chr14	85995186	85999443	-1302	TCTTTGTCCG	Sox4(HMG)/proB-Sox4-ChIP-Seq(GSE50066)/Homer	+	9.12841
PRSS23	chr11	86502607	86502871	506	GAGACAAAGG	Sox4(HMG)/proB-Sox4-ChIP-Seq(GSE50066)/Homer	-	9.09778
LOXL4	chr10	100027600	100030000	-407	GGGACAATGA	Sox4(HMG)/proB-Sox4-ChIP-Seq(GSE50066)/Homer	-	9.03696
OLFML3	chr1	114520567	114520863	-1496	GCTTTGTTTC	Sox4(HMG)/proB-Sox4-ChIP-Seq(GSE50066)/Homer	+	8.99237
FGF2	chr4	123747769	123749355	-94	GCTTTGTTTC	Sox4(HMG)/proB-Sox4-ChIP-Seq(GSE50066)/Homer	+	8.99237
DKK1	chr10	54075800	54076800	1744	GCTTTGTTTC	Sox4(HMG)/proB-Sox4-ChIP-Seq(GSE50066)/Homer	+	8.99237
LTBP1	chr2	33171520	33173200	-519	GCTTTGTCCT	Sox4(HMG)/proB-Sox4-ChIP-Seq(GSE50066)/Homer	+	8.95465
HSPG2	chr1	22264200	22267338	410	CCATTGTTTC	Sox4(HMG)/proB-Sox4-ChIP-Seq(GSE50066)/Homer	+	8.79916
MFAP2	chr1	17305437	17307800	-1893	TCTTTGTCTC	Sox4(HMG)/proB-Sox4-ChIP-Seq(GSE50066)/Homer	+	8.73145
LTBP3	chr11	65325791	65329048	-610	GAGACAAAGA	Sox4(HMG)/proB-Sox4-ChIP-Seq(GSE50066)/Homer	-	8.73145
LAMA4	chr6	112576400	112576583	259	CCTTTGTTTA	Sox4(HMG)/proB-Sox4-ChIP-Seq(GSE50066)/Homer	+	8.69259
ITGBL1	chr13	102106800	102109098	1834	GCATTGTTCT	Sox4(HMG)/proB-Sox4-ChIP-Seq(GSE50066)/Homer	+	8.65603
NUCB2	chr11	17230719	17231000	1019	GCATTGTTCT	Sox4(HMG)/proB-Sox4-ChIP-Seq(GSE50066)/Homer	+	8.65603
ECM1	chr1	150480012	150481400	-526	CCTTTGTGCC	Sox4(HMG)/proB-Sox4-ChIP-Seq(GSE50066)/Homer	+	8.63751
COL12A1	chr6	75914220	75918716	-1547	ACAACAAAGG	Sox4(HMG)/proB-Sox4-ChIP-Seq(GSE50066)/Homer	-	8.53763
LRRC17	chr7	102553200	102553800	-238	TCTTTGTTTG	Sox4(HMG)/proB-Sox4-ChIP-Seq(GSE50066)/Homer	+	8.52427
MMP1	chr11	102668594	102669642	-297	CCTTTGTCTT	Sox4(HMG)/proB-Sox4-ChIP-Seq(GSE50066)/Homer	+	8.45592
LOXL2	chr8	23284800	23285603	1959	CCTTTGTCTT	Sox4(HMG)/proB-Sox4-ChIP-Seq(GSE50066)/Homer	+	8.45592
FGF2	chr4	123749400	123749800	1537	CCTTTGTCTT	Sox4(HMG)/proB-Sox4-ChIP-Seq(GSE50066)/Homer	+	8.45592
CALU	chr7	128377923	128378600	-1423	TCATTGTTTC	Sox4(HMG)/proB-Sox4-ChIP-Seq(GSE50066)/Homer	+	8.43283
LOXL1	chr15	74218692	74220800	362	TGGACAAAGC	Sox4(HMG)/proB-Sox4-ChIP-Seq(GSE50066)/Homer	-	8.39399
IGFBP7	chr4	57975800	57977800	-751	GCTTTGTCTC	Sox4(HMG)/proB-Sox4-ChIP-Seq(GSE50066)/Homer	+	8.19505
LAMB1	chr7	107642000	107643330	-1700	CCAACAAAGG	Sox4(HMG)/proB-Sox4-ChIP-Seq(GSE50066)/Homer	-	8.17498
OLFML3	chr1	114521527	114522541	-536	CCATTGTTTT	Sox4(HMG)/proB-Sox4-ChIP-Seq(GSE50066)/Homer	+	8.1573
LTBP2	chr14	75081221	75081486	1915	AAAACAATGG	Sox4(HMG)/proB-Sox4-ChIP-Seq(GSE50066)/Homer	-	8.1573
ITGB1	chr10	33293204	33293396	-1516	CCATTGTTTT	Sox4(HMG)/proB-Sox4-ChIP-Seq(GSE50066)/Homer	+	8.1573
LRRC17	chr7	102553200	102553800	-238	CCTTTGTCTG	Sox4(HMG)/proB-Sox4-ChIP-Seq(GSE50066)/Homer	+	8.09328
VCAN	chr5	82768145	82771000	861	CAGACAAAGG	Sox4(HMG)/proB-Sox4-ChIP-Seq(GSE50066)/Homer	-	8.09328
IGFBP4	chr17	38600198	38602351	496	CCATTGTTGC	Sox4(HMG)/proB-Sox4-ChIP-Seq(GSE50066)/Homer	+	8.08354
COL5A1	chr9	137533765	137535400	145	TCATTGTCCG	Sox4(HMG)/proB-Sox4-ChIP-Seq(GSE50066)/Homer	+	8.03247
BDNF	chr11	27744826	27745200	1221	GCTTTGTTTG	Sox4(HMG)/proB-Sox4-ChIP-Seq(GSE50066)/Homer	+	7.98787
VEGFC	chr4	177715000	177716187	1119	CCTTTGTTGA	Sox4(HMG)/proB-Sox4-ChIP-Seq(GSE50066)/Homer	+	7.97697
CTGF	chr6	132273200	132277226	687	GAAACAATGC	Sox4(HMG)/proB-Sox4-ChIP-Seq(GSE50066)/Homer	-	7.89643
PLAT	chr8	42066829	42067720	1587	AAAACAATGA	Sox4(HMG)/proB-Sox4-ChIP-Seq(GSE50066)/Homer	-	7.79098
CALU	chr7	128380800	128381600	1454	TCATTGTTTT	Sox4(HMG)/proB-Sox4-ChIP-Seq(GSE50066)/Homer	+	7.79098
EFEMP1	chr2	56150000	56151200	-1274	GCTTTGTTTA	Sox4(HMG)/proB-Sox4-ChIP-Seq(GSE50066)/Homer	+	7.78986
MMP1	chr11	102669898	102671328	1007	CAGACAAAGA	Sox4(HMG)/proB-Sox4-ChIP-Seq(GSE50066)/Homer	-	7.72695
GREM1	chr15	33009407	33012000	-768	CAGACAAAGA	Sox4(HMG)/proB-Sox4-ChIP-Seq(GSE50066)/Homer	-	7.72695
COL12A1	chr6	75914220	75918716	-1547	GAGACAATGA	Sox4(HMG)/proB-Sox4-ChIP-Seq(GSE50066)/Homer	-	7.63551
PXDN	chr2	1748652	1749400	28	CGCACAAAGG	Sox4(HMG)/proB-Sox4-ChIP-Seq(GSE50066)/Homer	-	7.63301
LAMA4	chr6	112575002	112576200	-1139	TCTTTGTGCT	Sox4(HMG)/proB-Sox4-ChIP-Seq(GSE50066)/Homer	+	7.62933
COL6A1	chr21	47401603	47403536	-48	TCTTTGTGCT	Sox4(HMG)/proB-Sox4-ChIP-Seq(GSE50066)/Homer	+	7.62933
TGFB1I1	chr16	31482600	31484400	-306	GCTTTGTCTT	Sox4(HMG)/proB-Sox4-ChIP-Seq(GSE50066)/Homer	+	7.55319
BDNF	chr11	27742872	27744800	-733	AAGACAAAGC	Sox4(HMG)/proB-Sox4-ChIP-Seq(GSE50066)/Homer	-	7.55319
FLRT2	chr14	85995186	85999443	-1302	GCTTTGTCTT	Sox4(HMG)/proB-Sox4-ChIP-Seq(GSE50066)/Homer	+	7.55319
BDNF	chr11	27742872	27744800	-733	CCATTGTGCC	Sox4(HMG)/proB-Sox4-ChIP-Seq(GSE50066)/Homer	+	7.54157
COL1A2	chr7	94025060	94025800	1187	TAGACAAAGA	Sox4(HMG)/proB-Sox4-ChIP-Seq(GSE50066)/Homer	-	7.52894
CALU	chr7	128380800	128381600	1454	TCATTGTTTG	Sox4(HMG)/proB-Sox4-ChIP-Seq(GSE50066)/Homer	+	7.42833
ECM1	chr1	150478800	150479620	-1738	TCATTGTTTG	Sox4(HMG)/proB-Sox4-ChIP-Seq(GSE50066)/Homer	+	7.42833
LAMB1	chr7	107642000	107643330	-1700	AAGACAATGG	Sox4(HMG)/proB-Sox4-ChIP-Seq(GSE50066)/Homer	-	7.35998
F2R	chr5	76012215	76014000	347	GCTTTGTTGG	Sox4(HMG)/proB-Sox4-ChIP-Seq(GSE50066)/Homer	+	7.27225
COL12A1	chr6	75914220	75918716	-1547	CGCACAAAGA	Sox4(HMG)/proB-Sox4-ChIP-Seq(GSE50066)/Homer	-	7.26669
VASN	chr16	4421870	4423200	21	CCTTTGTGTC	Sox4(HMG)/proB-Sox4-ChIP-Seq(GSE50066)/Homer	+	7.23606
JAM3	chr11	133939695	133940000	875	GACACAAAGG	Sox4(HMG)/proB-Sox4-ChIP-Seq(GSE50066)/Homer	-	7.23606
HEG1	chr3	124773400	124774479	-1402	GACACAAAGG	Sox4(HMG)/proB-Sox4-ChIP-Seq(GSE50066)/Homer	-	7.23606
F2R	chr5	76012215	76014000	347	GCATTGTTGC	Sox4(HMG)/proB-Sox4-ChIP-Seq(GSE50066)/Homer	+	7.18081
WNT5B	chr12	1640131	1641000	1074	GCTTTGTGCT	Sox4(HMG)/proB-Sox4-ChIP-Seq(GSE50066)/Homer	+	7.09293
LAMA4	chr6	112576400	112576583	259	CCTTTGTT	Sox3(HMG)/NPC-Sox3-ChIP-Seq(GSE33059)/Homer	+	8.46007
COL12A1	chr6	75914220	75918716	-1547	AACAAAGG	Sox3(HMG)/NPC-Sox3-ChIP-Seq(GSE33059)/Homer	-	8.46007
MMP1	chr11	102668594	102669642	-297	CCTTTGTT	Sox3(HMG)/NPC-Sox3-ChIP-Seq(GSE33059)/Homer	+	8.46007
HSPG2	chr1	22264200	22267338	410	AACAAAGG	Sox3(HMG)/NPC-Sox3-ChIP-Seq(GSE33059)/Homer	-	8.46007
VEGFC	chr4	177715000	177716187	1119	CCTTTGTT	Sox3(HMG)/NPC-Sox3-ChIP-Seq(GSE33059)/Homer	+	8.46007
LAMB1	chr7	107642000	107643330	-1700	AACAAAGG	Sox3(HMG)/NPC-Sox3-ChIP-Seq(GSE33059)/Homer	-	8.46007
DPP4	chr2	162929680	162930484	-1372	CCTTTGTT	Sox3(HMG)/NPC-Sox3-ChIP-Seq(GSE33059)/Homer	+	8.46007
QSOX1	chr1	180124238	180126600	269	CCTTTGTT	Sox3(HMG)/NPC-Sox3-ChIP-Seq(GSE33059)/Homer	+	8.46007
COL12A1	chr6	75914220	75918716	-1547	AACAATGG	Sox3(HMG)/NPC-Sox3-ChIP-Seq(GSE33059)/Homer	-	8.3879
IGFBP3	chr7	45962007	45962908	534	AACAATGG	Sox3(HMG)/NPC-Sox3-ChIP-Seq(GSE33059)/Homer	-	8.3879
CTGF	chr6	132273200	132277226	687	CCATTGTT	Sox3(HMG)/NPC-Sox3-ChIP-Seq(GSE33059)/Homer	+	8.3879
FBN1	chr15	48936400	48938600	-1646	AACAATGG	Sox3(HMG)/NPC-Sox3-ChIP-Seq(GSE33059)/Homer	-	8.3879
HSPG2	chr1	22264200	22267338	410	CCATTGTT	Sox3(HMG)/NPC-Sox3-ChIP-Seq(GSE33059)/Homer	+	8.3879
IGFBP4	chr17	38600198	38602351	496	CCATTGTT	Sox3(HMG)/NPC-Sox3-ChIP-Seq(GSE33059)/Homer	+	8.3879
OLFML3	chr1	114521527	114522541	-536	CCATTGTT	Sox3(HMG)/NPC-Sox3-ChIP-Seq(GSE33059)/Homer	+	8.3879
LTBP2	chr14	75081221	75081486	1915	AACAATGG	Sox3(HMG)/NPC-Sox3-ChIP-Seq(GSE33059)/Homer	-	8.3879
QSOX1	chr1	180124238	180126600	269	CCATTGTT	Sox3(HMG)/NPC-Sox3-ChIP-Seq(GSE33059)/Homer	+	8.3879
ITGB1	chr10	33293204	33293396	-1516	CCATTGTT	Sox3(HMG)/NPC-Sox3-ChIP-Seq(GSE33059)/Homer	+	8.3879
CRIM1	chr2	36584949	36585200	1880	AACAATGG	Sox3(HMG)/NPC-Sox3-ChIP-Seq(GSE33059)/Homer	-	8.3879
IGFBP5	chr2	217558432	217560081	-1816	GACAAAGG	Sox3(HMG)/NPC-Sox3-ChIP-Seq(GSE33059)/Homer	-	8.24545
FBLN1	chr22	45898400	45899400	282	CCTTTGTC	Sox3(HMG)/NPC-Sox3-ChIP-Seq(GSE33059)/Homer	+	8.24545
MMP1	chr11	102668594	102669642	-297	CCTTTGTC	Sox3(HMG)/NPC-Sox3-ChIP-Seq(GSE33059)/Homer	+	8.24545
LOXL2	chr8	23284800	23285603	1959	CCTTTGTC	Sox3(HMG)/NPC-Sox3-ChIP-Seq(GSE33059)/Homer	+	8.24545
TNFRSF11B	chr8	119963600	119965000	-839	CCTTTGTC	Sox3(HMG)/NPC-Sox3-ChIP-Seq(GSE33059)/Homer	+	8.24545
HSPG2	chr1	22264200	22267338	410	CCTTTGTC	Sox3(HMG)/NPC-Sox3-ChIP-Seq(GSE33059)/Homer	+	8.24545
PRSS23	chr11	86502607	86502871	506	GACAAAGG	Sox3(HMG)/NPC-Sox3-ChIP-Seq(GSE33059)/Homer	-	8.24545
LRRC17	chr7	102553200	102553800	-238	CCTTTGTC	Sox3(HMG)/NPC-Sox3-ChIP-Seq(GSE33059)/Homer	+	8.24545
MFGE8	chr15	89455600	89456339	-1042	CCTTTGTC	Sox3(HMG)/NPC-Sox3-ChIP-Seq(GSE33059)/Homer	+	8.24545
FGF2	chr4	123749400	123749800	1537	CCTTTGTC	Sox3(HMG)/NPC-Sox3-ChIP-Seq(GSE33059)/Homer	+	8.24545
VCAN	chr5	82768145	82771000	861	GACAAAGG	Sox3(HMG)/NPC-Sox3-ChIP-Seq(GSE33059)/Homer	-	8.24545
DST	chr6	56820402	56821600	976	CCTTTGTC	Sox3(HMG)/NPC-Sox3-ChIP-Seq(GSE33059)/Homer	+	8.24545
NID1	chr1	236228808	236229400	346	GACAAAGG	Sox3(HMG)/NPC-Sox3-ChIP-Seq(GSE33059)/Homer	-	8.24545
FSTL3	chr19	675600	678310	-792	GACAAAGG	Sox3(HMG)/NPC-Sox3-ChIP-Seq(GSE33059)/Homer	-	8.24545
HEG1	chr3	124773400	124774479	-1402	CCTTTGTC	Sox3(HMG)/NPC-Sox3-ChIP-Seq(GSE33059)/Homer	+	8.24545
MDK	chr11	46403699	46404789	1393	CCTTTGTC	Sox3(HMG)/NPC-Sox3-ChIP-Seq(GSE33059)/Homer	+	8.24545
COL8A1	chr3	99357639	99358000	320	CCATTGTC	Sox3(HMG)/NPC-Sox3-ChIP-Seq(GSE33059)/Homer	+	8.17328
LAMB1	chr7	107642000	107643330	-1700	GACAATGG	Sox3(HMG)/NPC-Sox3-ChIP-Seq(GSE33059)/Homer	-	8.17328
PLAT	chr8	42066829	42067720	1587	GACAATGG	Sox3(HMG)/NPC-Sox3-ChIP-Seq(GSE33059)/Homer	-	8.17328
F2R	chr5	76011963	76012183	95	GACAATGG	Sox3(HMG)/NPC-Sox3-ChIP-Seq(GSE33059)/Homer	-	8.17328
C1R	chr12	7243353	7243600	-1850	CCATTGTC	Sox3(HMG)/NPC-Sox3-ChIP-Seq(GSE33059)/Homer	+	8.17328
FLRT2	chr14	85995186	85999443	-1302	CCATTGTC	Sox3(HMG)/NPC-Sox3-ChIP-Seq(GSE33059)/Homer	+	8.17328
CYR61	chr1	86046062	86046963	-382	CACAAAGG	Sox3(HMG)/NPC-Sox3-ChIP-Seq(GSE33059)/Homer	-	7.66671
PXDN	chr2	1748652	1749400	28	CACAAAGG	Sox3(HMG)/NPC-Sox3-ChIP-Seq(GSE33059)/Homer	-	7.66671
FBLN1	chr22	45897630	45897830	-488	CCTTTGTG	Sox3(HMG)/NPC-Sox3-ChIP-Seq(GSE33059)/Homer	+	7.66671
ANGPTL2	chr9	129884800	129885917	-362	CCTTTGTG	Sox3(HMG)/NPC-Sox3-ChIP-Seq(GSE33059)/Homer	+	7.66671
LOXL2	chr8	23284800	23285603	1959	CCTTTGTG	Sox3(HMG)/NPC-Sox3-ChIP-Seq(GSE33059)/Homer	+	7.66671
VASN	chr16	4421870	4423200	21	CCTTTGTG	Sox3(HMG)/NPC-Sox3-ChIP-Seq(GSE33059)/Homer	+	7.66671
JAM3	chr11	133939695	133940000	875	CACAAAGG	Sox3(HMG)/NPC-Sox3-ChIP-Seq(GSE33059)/Homer	-	7.66671
HEG1	chr3	124773400	124774479	-1402	CACAAAGG	Sox3(HMG)/NPC-Sox3-ChIP-Seq(GSE33059)/Homer	-	7.66671
LAMB2	chr3	49169233	49170200	-1318	CACAAAGG	Sox3(HMG)/NPC-Sox3-ChIP-Seq(GSE33059)/Homer	-	7.66671
QSOX1	chr1	180122872	180123200	-1097	CACAAAGG	Sox3(HMG)/NPC-Sox3-ChIP-Seq(GSE33059)/Homer	-	7.66671
ECM1	chr1	150480012	150481400	-526	CCTTTGTG	Sox3(HMG)/NPC-Sox3-ChIP-Seq(GSE33059)/Homer	+	7.66671
BDNF	chr11	27742872	27744800	-733	CCATTGTG	Sox3(HMG)/NPC-Sox3-ChIP-Seq(GSE33059)/Homer	+	7.59454
LOXL4	chr10	100027600	100030000	-407	CCATTGTG	Sox3(HMG)/NPC-Sox3-ChIP-Seq(GSE33059)/Homer	+	7.59454
GAS6	chr13	114565400	114568000	-1646	CCATTGTG	Sox3(HMG)/NPC-Sox3-ChIP-Seq(GSE33059)/Homer	+	7.59454
COL6A2	chr21	47519364	47519800	1353	CACAATGG	Sox3(HMG)/NPC-Sox3-ChIP-Seq(GSE33059)/Homer	-	7.59454
EGFR	chr7	55086000	55086655	-714	AACAAAAG	Sox3(HMG)/NPC-Sox3-ChIP-Seq(GSE33059)/Homer	-	7.46256
IGFBP5	chr2	217558432	217560081	-1816	AACAAAAG	Sox3(HMG)/NPC-Sox3-ChIP-Seq(GSE33059)/Homer	-	7.46256
CTGF	chr6	132273200	132277226	687	CTTTTGTT	Sox3(HMG)/NPC-Sox3-ChIP-Seq(GSE33059)/Homer	+	7.46256
LOXL2	chr8	23284800	23285603	1959	CTTTTGTT	Sox3(HMG)/NPC-Sox3-ChIP-Seq(GSE33059)/Homer	+	7.46256
SVEP1	chr9	113341000	113342600	-1160	AACAAAAG	Sox3(HMG)/NPC-Sox3-ChIP-Seq(GSE33059)/Homer	-	7.46256
MFAP2	chr1	17305437	17307800	-1893	AACAAAAG	Sox3(HMG)/NPC-Sox3-ChIP-Seq(GSE33059)/Homer	-	7.46256
GPC1	chr2	241373800	241376600	-1288	CTTTTGTT	Sox3(HMG)/NPC-Sox3-ChIP-Seq(GSE33059)/Homer	+	7.46256
IGFBP4	chr17	38600198	38602351	496	CTTTTGTT	Sox3(HMG)/NPC-Sox3-ChIP-Seq(GSE33059)/Homer	+	7.46256
MFAP4	chr17	19289806	19291600	-747	CTTTTGTT	Sox3(HMG)/NPC-Sox3-ChIP-Seq(GSE33059)/Homer	+	7.46256
VCAN	chr5	82768145	82771000	861	CTTTTGTT	Sox3(HMG)/NPC-Sox3-ChIP-Seq(GSE33059)/Homer	+	7.46256
VCAN	chr5	82766787	82767924	-497	CTTTTGTT	Sox3(HMG)/NPC-Sox3-ChIP-Seq(GSE33059)/Homer	+	7.46256
C1R	chr12	7244365	7245225	-838	AACAAAAG	Sox3(HMG)/NPC-Sox3-ChIP-Seq(GSE33059)/Homer	-	7.46256
TULP3	chr12	2985200	2985421	-1189	CTTTTGTT	Sox3(HMG)/NPC-Sox3-ChIP-Seq(GSE33059)/Homer	+	7.46256
TFPI	chr2	188430800	188431800	313	AACAAAAG	Sox3(HMG)/NPC-Sox3-ChIP-Seq(GSE33059)/Homer	-	7.46256
METRN	chr16	765186	767000	71	AACAAAAG	Sox3(HMG)/NPC-Sox3-ChIP-Seq(GSE33059)/Homer	-	7.46256
COLEC12	chr18	498800	501758	-1922	CTTTTGTT	Sox3(HMG)/NPC-Sox3-ChIP-Seq(GSE33059)/Homer	+	7.46256
COLEC12	chr18	498800	501758	-1922	AACAAAAG	Sox3(HMG)/NPC-Sox3-ChIP-Seq(GSE33059)/Homer	-	7.46256
F2R	chr5	76012215	76014000	347	AACAATAG	Sox3(HMG)/NPC-Sox3-ChIP-Seq(GSE33059)/Homer	-	7.39038
PRSS12	chr4	119272861	119275000	-1297	GACAAAAG	Sox3(HMG)/NPC-Sox3-ChIP-Seq(GSE33059)/Homer	-	7.24794
LOXL1	chr15	74218692	74220800	362	GACAAAAG	Sox3(HMG)/NPC-Sox3-ChIP-Seq(GSE33059)/Homer	-	7.24794
CD248	chr11	66084619	66086404	104	GACAAAAG	Sox3(HMG)/NPC-Sox3-ChIP-Seq(GSE33059)/Homer	-	7.24794
COL5A1	chr9	137533765	137535400	145	CTTTTGTC	Sox3(HMG)/NPC-Sox3-ChIP-Seq(GSE33059)/Homer	+	7.24794
LRRC17	chr7	102553200	102553800	-238	GACAAAAG	Sox3(HMG)/NPC-Sox3-ChIP-Seq(GSE33059)/Homer	-	7.24794
OLFML3	chr1	114521527	114522541	-536	CTTTTGTC	Sox3(HMG)/NPC-Sox3-ChIP-Seq(GSE33059)/Homer	+	7.24794
VCAN	chr5	82768145	82771000	861	CTTTTGTC	Sox3(HMG)/NPC-Sox3-ChIP-Seq(GSE33059)/Homer	+	7.24794
ARSJ	chr4	114901285	114901403	402	CTTTTGTC	Sox3(HMG)/NPC-Sox3-ChIP-Seq(GSE33059)/Homer	+	7.24794
EFEMP1	chr2	56150000	56151200	-1274	CTTTTGTC	Sox3(HMG)/NPC-Sox3-ChIP-Seq(GSE33059)/Homer	+	7.24794
MDK	chr11	46403214	46403551	908	GACAAAAG	Sox3(HMG)/NPC-Sox3-ChIP-Seq(GSE33059)/Homer	-	7.24794
EMILIN1	chr2	27302400	27302924	965	CTTTTGTC	Sox3(HMG)/NPC-Sox3-ChIP-Seq(GSE33059)/Homer	+	7.24794
F2R	chr5	76012215	76014000	347	GACAATAG	Sox3(HMG)/NPC-Sox3-ChIP-Seq(GSE33059)/Homer	-	7.17576
WNT5B	chr12	1640131	1641000	1074	AACAAAGC	Sox3(HMG)/NPC-Sox3-ChIP-Seq(GSE33059)/Homer	-	6.9066
BDNF	chr11	27744826	27745200	1221	GCTTTGTT	Sox3(HMG)/NPC-Sox3-ChIP-Seq(GSE33059)/Homer	+	6.9066
THBS2	chr6	169652685	169652808	-1454	AACAAAGC	Sox3(HMG)/NPC-Sox3-ChIP-Seq(GSE33059)/Homer	-	6.9066
OLFML3	chr1	114520567	114520863	-1496	GCTTTGTT	Sox3(HMG)/NPC-Sox3-ChIP-Seq(GSE33059)/Homer	+	6.9066
FGF2	chr4	123747769	123749355	-94	GCTTTGTT	Sox3(HMG)/NPC-Sox3-ChIP-Seq(GSE33059)/Homer	+	6.9066
PTX3	chr3	157155205	157156000	627	GCTTTGTT	Sox3(HMG)/NPC-Sox3-ChIP-Seq(GSE33059)/Homer	+	6.9066
NBL1	chr1	19967537	19967800	489	GCTTTGTT	Sox3(HMG)/NPC-Sox3-ChIP-Seq(GSE33059)/Homer	+	6.9066
F2R	chr5	76012215	76014000	347	GCTTTGTT	Sox3(HMG)/NPC-Sox3-ChIP-Seq(GSE33059)/Homer	+	6.9066
DKK1	chr10	54075800	54076800	1744	GCTTTGTT	Sox3(HMG)/NPC-Sox3-ChIP-Seq(GSE33059)/Homer	+	6.9066
EFEMP1	chr2	56150000	56151200	-1274	GCTTTGTT	Sox3(HMG)/NPC-Sox3-ChIP-Seq(GSE33059)/Homer	+	6.9066
IGFBP6	chr12	53489810	53493270	-1410	AACAAAGC	Sox3(HMG)/NPC-Sox3-ChIP-Seq(GSE33059)/Homer	-	6.9066
FLRT2	chr14	85995186	85999443	-1302	AACAAAGC	Sox3(HMG)/NPC-Sox3-ChIP-Seq(GSE33059)/Homer	-	6.9066
LTBP3	chr11	65325791	65329048	-610	AACAAAGC	Sox3(HMG)/NPC-Sox3-ChIP-Seq(GSE33059)/Homer	-	6.9066
FBLN1	chr22	45899600	45900000	1482	TCTTTGTT	Sox3(HMG)/NPC-Sox3-ChIP-Seq(GSE33059)/Homer	+	6.85064
LRRC17	chr7	102553200	102553800	-238	TCTTTGTT	Sox3(HMG)/NPC-Sox3-ChIP-Seq(GSE33059)/Homer	+	6.85064
TNC	chr9	117880442	117881220	-94	TCTTTGTT	Sox3(HMG)/NPC-Sox3-ChIP-Seq(GSE33059)/Homer	+	6.85064
F2R	chr5	76012215	76014000	347	TCTTTGTT	Sox3(HMG)/NPC-Sox3-ChIP-Seq(GSE33059)/Homer	+	6.85064
RAMP1	chr2	238767309	238770313	-227	TCTTTGTT	Sox3(HMG)/NPC-Sox3-ChIP-Seq(GSE33059)/Homer	+	6.85064
F3	chr1	95006035	95008400	-1321	AACAAAGA	Sox3(HMG)/NPC-Sox3-ChIP-Seq(GSE33059)/Homer	-	6.85064
TFPI	chr2	188430800	188431800	313	TCTTTGTT	Sox3(HMG)/NPC-Sox3-ChIP-Seq(GSE33059)/Homer	+	6.85064
CTGF	chr6	132273200	132277226	687	AACAATGC	Sox3(HMG)/NPC-Sox3-ChIP-Seq(GSE33059)/Homer	-	6.83442
ITGBL1	chr13	102106800	102109098	1834	GCATTGTT	Sox3(HMG)/NPC-Sox3-ChIP-Seq(GSE33059)/Homer	+	6.83442
LTBP1	chr2	33171520	33173200	-519	GCATTGTT	Sox3(HMG)/NPC-Sox3-ChIP-Seq(GSE33059)/Homer	+	6.83442
F2R	chr5	76012215	76014000	347	GCATTGTT	Sox3(HMG)/NPC-Sox3-ChIP-Seq(GSE33059)/Homer	+	6.83442
NUCB2	chr11	17230719	17231000	1019	GCATTGTT	Sox3(HMG)/NPC-Sox3-ChIP-Seq(GSE33059)/Homer	+	6.83442
CTGF	chr6	132273200	132277226	687	TCATTGTT	Sox3(HMG)/NPC-Sox3-ChIP-Seq(GSE33059)/Homer	+	6.77846
PLAT	chr8	42066829	42067720	1587	AACAATGA	Sox3(HMG)/NPC-Sox3-ChIP-Seq(GSE33059)/Homer	-	6.77846
NBL1	chr1	19967537	19967800	489	AACAATGA	Sox3(HMG)/NPC-Sox3-ChIP-Seq(GSE33059)/Homer	-	6.77846
CALU	chr7	128380800	128381600	1454	TCATTGTT	Sox3(HMG)/NPC-Sox3-ChIP-Seq(GSE33059)/Homer	+	6.77846
CALU	chr7	128377923	128378600	-1423	TCATTGTT	Sox3(HMG)/NPC-Sox3-ChIP-Seq(GSE33059)/Homer	+	6.77846
ECM1	chr1	150478800	150479620	-1738	TCATTGTT	Sox3(HMG)/NPC-Sox3-ChIP-Seq(GSE33059)/Homer	+	6.77846
HSPG2	chr1	22264200	22267338	410	CCTTTGTA	Sox3(HMG)/NPC-Sox3-ChIP-Seq(GSE33059)/Homer	+	6.77709
NID2	chr14	52535052	52536493	-660	CCTTTGTA	Sox3(HMG)/NPC-Sox3-ChIP-Seq(GSE33059)/Homer	+	6.77709
THBS1	chr15	39872708	39873800	-572	CCTTTGTA	Sox3(HMG)/NPC-Sox3-ChIP-Seq(GSE33059)/Homer	+	6.77709
QSOX1	chr1	180124238	180126600	269	CCTTTGTA	Sox3(HMG)/NPC-Sox3-ChIP-Seq(GSE33059)/Homer	+	6.77709
ECM1	chr1	150478800	150479620	-1738	CCTTTGTA	Sox3(HMG)/NPC-Sox3-ChIP-Seq(GSE33059)/Homer	+	6.77709
LAMA4	chr6	112574400	112574731	-1741	TACAATGG	Sox3(HMG)/NPC-Sox3-ChIP-Seq(GSE33059)/Homer	-	6.70492
SULF1	chr8	70380800	70381800	1941	TACAATGG	Sox3(HMG)/NPC-Sox3-ChIP-Seq(GSE33059)/Homer	-	6.70492
FST	chr5	52774416	52779000	-1823	CCATTGTA	Sox3(HMG)/NPC-Sox3-ChIP-Seq(GSE33059)/Homer	+	6.70492
ARSJ	chr4	114901603	114901800	720	CCATTGTA	Sox3(HMG)/NPC-Sox3-ChIP-Seq(GSE33059)/Homer	+	6.70492
CRIM1	chr2	36582600	36584744	-469	CCATTGTA	Sox3(HMG)/NPC-Sox3-ChIP-Seq(GSE33059)/Homer	+	6.70492
COL12A1	chr6	75914220	75918716	-1547	GACAAAGC	Sox3(HMG)/NPC-Sox3-ChIP-Seq(GSE33059)/Homer	-	6.69197
LOXL1	chr15	74218692	74220800	362	GACAAAGC	Sox3(HMG)/NPC-Sox3-ChIP-Seq(GSE33059)/Homer	-	6.69197
TGFB1I1	chr16	31482600	31484400	-306	GCTTTGTC	Sox3(HMG)/NPC-Sox3-ChIP-Seq(GSE33059)/Homer	+	6.69197
CD248	chr11	66084619	66086404	104	GCTTTGTC	Sox3(HMG)/NPC-Sox3-ChIP-Seq(GSE33059)/Homer	+	6.69197
LTBP1	chr2	33171520	33173200	-519	GCTTTGTC	Sox3(HMG)/NPC-Sox3-ChIP-Seq(GSE33059)/Homer	+	6.69197
HSPG2	chr1	22264200	22267338	410	GCTTTGTC	Sox3(HMG)/NPC-Sox3-ChIP-Seq(GSE33059)/Homer	+	6.69197
BDNF	chr11	27742872	27744800	-733	GACAAAGC	Sox3(HMG)/NPC-Sox3-ChIP-Seq(GSE33059)/Homer	-	6.69197
IGFBP7	chr4	57975800	57977800	-751	GCTTTGTC	Sox3(HMG)/NPC-Sox3-ChIP-Seq(GSE33059)/Homer	+	6.69197
PLAT	chr8	42066829	42067720	1587	GACAAAGC	Sox3(HMG)/NPC-Sox3-ChIP-Seq(GSE33059)/Homer	-	6.69197
FLRT2	chr14	85995186	85999443	-1302	GCTTTGTC	Sox3(HMG)/NPC-Sox3-ChIP-Seq(GSE33059)/Homer	+	6.69197
LTBP3	chr11	65325791	65329048	-610	GACAAAGC	Sox3(HMG)/NPC-Sox3-ChIP-Seq(GSE33059)/Homer	-	6.69197
LAMA4	chr6	112575002	112576200	-1139	CTTTTGTG	Sox3(HMG)/NPC-Sox3-ChIP-Seq(GSE33059)/Homer	+	6.6692
STC2	chr5	172757200	172757295	694	CTTTTGTG	Sox3(HMG)/NPC-Sox3-ChIP-Seq(GSE33059)/Homer	+	6.6692
PXDN	chr2	1748652	1749400	28	CACAAAAG	Sox3(HMG)/NPC-Sox3-ChIP-Seq(GSE33059)/Homer	-	6.6692
LOXL2	chr8	23284800	23285603	1959	CTTTTGTG	Sox3(HMG)/NPC-Sox3-ChIP-Seq(GSE33059)/Homer	+	6.6692
LTBP1	chr2	33171520	33173200	-519	CACAAAAG	Sox3(HMG)/NPC-Sox3-ChIP-Seq(GSE33059)/Homer	-	6.6692
SVEP1	chr9	113341000	113342600	-1160	CTTTTGTG	Sox3(HMG)/NPC-Sox3-ChIP-Seq(GSE33059)/Homer	+	6.6692
CTHRC1	chr8	104385029	104385497	1286	CACAAAAG	Sox3(HMG)/NPC-Sox3-ChIP-Seq(GSE33059)/Homer	-	6.6692
VEGFC	chr4	177715000	177716187	1119	CACAAAAG	Sox3(HMG)/NPC-Sox3-ChIP-Seq(GSE33059)/Homer	-	6.6692
PCOLCE	chr7	100201400	100202294	1600	CTTTTGTG	Sox3(HMG)/NPC-Sox3-ChIP-Seq(GSE33059)/Homer	+	6.6692
LRRC17	chr7	102553200	102553800	-238	CACAAAAG	Sox3(HMG)/NPC-Sox3-ChIP-Seq(GSE33059)/Homer	-	6.6692
GPC1	chr2	241373800	241376600	-1288	CACAAAAG	Sox3(HMG)/NPC-Sox3-ChIP-Seq(GSE33059)/Homer	-	6.6692
FN1	chr2	216300158	216300979	-737	CTTTTGTG	Sox3(HMG)/NPC-Sox3-ChIP-Seq(GSE33059)/Homer	+	6.6692
IGFBP7	chr4	57975800	57977800	-751	CTTTTGTG	Sox3(HMG)/NPC-Sox3-ChIP-Seq(GSE33059)/Homer	+	6.6692
THBS1	chr15	39871325	39872384	-1955	CTTTTGTG	Sox3(HMG)/NPC-Sox3-ChIP-Seq(GSE33059)/Homer	+	6.6692
LTBP2	chr14	75079570	75080852	264	CACAAAAG	Sox3(HMG)/NPC-Sox3-ChIP-Seq(GSE33059)/Homer	-	6.6692
F3	chr1	95006035	95008400	-1321	CACAAAAG	Sox3(HMG)/NPC-Sox3-ChIP-Seq(GSE33059)/Homer	-	6.6692
COL1A2	chr7	94025060	94025800	1187	GACAAAGA	Sox3(HMG)/NPC-Sox3-ChIP-Seq(GSE33059)/Homer	-	6.63601
MMP1	chr11	102669898	102671328	1007	GACAAAGA	Sox3(HMG)/NPC-Sox3-ChIP-Seq(GSE33059)/Homer	-	6.63601
MFAP2	chr1	17305437	17307800	-1893	TCTTTGTC	Sox3(HMG)/NPC-Sox3-ChIP-Seq(GSE33059)/Homer	+	6.63601
LRRC17	chr7	102553200	102553800	-238	GACAAAGA	Sox3(HMG)/NPC-Sox3-ChIP-Seq(GSE33059)/Homer	-	6.63601
GREM1	chr15	33009407	33012000	-768	GACAAAGA	Sox3(HMG)/NPC-Sox3-ChIP-Seq(GSE33059)/Homer	-	6.63601
FGF2	chr4	123747769	123749355	-94	GACAAAGA	Sox3(HMG)/NPC-Sox3-ChIP-Seq(GSE33059)/Homer	-	6.63601
F2R	chr5	76012215	76014000	347	GACAAAGA	Sox3(HMG)/NPC-Sox3-ChIP-Seq(GSE33059)/Homer	-	6.63601
FLRT2	chr14	85995186	85999443	-1302	TCTTTGTC	Sox3(HMG)/NPC-Sox3-ChIP-Seq(GSE33059)/Homer	+	6.63601
EMILIN1	chr2	27303016	27304808	1581	TCTTTGTC	Sox3(HMG)/NPC-Sox3-ChIP-Seq(GSE33059)/Homer	+	6.63601
LTBP3	chr11	65325791	65329048	-610	GACAAAGA	Sox3(HMG)/NPC-Sox3-ChIP-Seq(GSE33059)/Homer	-	6.63601
TNFRSF11B	chr8	119963600	119965000	-839	GCATTGTC	Sox3(HMG)/NPC-Sox3-ChIP-Seq(GSE33059)/Homer	+	6.6198
NID1	chr1	236227050	236228124	-1412	GACAATGC	Sox3(HMG)/NPC-Sox3-ChIP-Seq(GSE33059)/Homer	-	6.6198
GREM1	chr15	33009407	33012000	-768	CTATTGTG	Sox3(HMG)/NPC-Sox3-ChIP-Seq(GSE33059)/Homer	+	6.59702
NID1	chr1	236228808	236229400	346	CTATTGTG	Sox3(HMG)/NPC-Sox3-ChIP-Seq(GSE33059)/Homer	+	6.59702
COL12A1	chr6	75914220	75918716	-1547	GACAATGA	Sox3(HMG)/NPC-Sox3-ChIP-Seq(GSE33059)/Homer	-	6.56384
COL5A1	chr9	137533765	137535400	145	TCATTGTC	Sox3(HMG)/NPC-Sox3-ChIP-Seq(GSE33059)/Homer	+	6.56384
LOXL4	chr10	100027600	100030000	-407	GACAATGA	Sox3(HMG)/NPC-Sox3-ChIP-Seq(GSE33059)/Homer	-	6.56384
IGFBP6	chr12	53489810	53493270	-1410	GACAATGA	Sox3(HMG)/NPC-Sox3-ChIP-Seq(GSE33059)/Homer	-	6.56384
CALU	chr7	128380800	128381600	1454	TCATTGTC	Sox3(HMG)/NPC-Sox3-ChIP-Seq(GSE33059)/Homer	+	6.56384
COL5A1	chr9	137533765	137535400	145	CCAGACGGGC	Smad4(MAD)/ESC-SMAD4-ChIP-Seq(GSE29422)/Homer	-	9.08693
PODN	chr1	53527200	53529354	-654	CCAGACAGCC	Smad4(MAD)/ESC-SMAD4-ChIP-Seq(GSE29422)/Homer	-	9.0431
THBS2	chr6	169654042	169654360	-97	CCAGACAGGC	Smad4(MAD)/ESC-SMAD4-ChIP-Seq(GSE29422)/Homer	-	9.0092
FN1	chr2	216301230	216301800	335	GCCTGTCTGG	Smad4(MAD)/ESC-SMAD4-ChIP-Seq(GSE29422)/Homer	+	9.0092
LOX	chr5	121412621	121413866	-1359	CCAGACGCGC	Smad4(MAD)/ESC-SMAD4-ChIP-Seq(GSE29422)/Homer	-	8.84726
COL6A1	chr21	47401603	47403536	-48	CCAGACACGC	Smad4(MAD)/ESC-SMAD4-ChIP-Seq(GSE29422)/Homer	-	8.76953
METRN	chr16	764000	765138	-1115	GCAGACGGCC	Smad4(MAD)/ESC-SMAD4-ChIP-Seq(GSE29422)/Homer	-	8.74946
COLEC12	chr18	498800	501758	-1922	GGCCGTCTGC	Smad4(MAD)/ESC-SMAD4-ChIP-Seq(GSE29422)/Homer	+	8.74946
NID2	chr14	52535052	52536493	-660	GCAGACGGGC	Smad4(MAD)/ESC-SMAD4-ChIP-Seq(GSE29422)/Homer	-	8.71556
RAMP1	chr2	238767309	238770313	-227	GCAGACGGGC	Smad4(MAD)/ESC-SMAD4-ChIP-Seq(GSE29422)/Homer	-	8.71556
CLSTN1	chr1	9883332	9883892	-1252	GCCCGTCTGC	Smad4(MAD)/ESC-SMAD4-ChIP-Seq(GSE29422)/Homer	+	8.71556
COL16A1	chr1	32169400	32169800	-520	GGCTGTCTGC	Smad4(MAD)/ESC-SMAD4-ChIP-Seq(GSE29422)/Homer	+	8.67173
AEBP1	chr7	44143200	44145400	-760	GGCTGTCTGC	Smad4(MAD)/ESC-SMAD4-ChIP-Seq(GSE29422)/Homer	+	8.67173
METRN	chr16	764000	765138	-1115	GGCTGTCTGC	Smad4(MAD)/ESC-SMAD4-ChIP-Seq(GSE29422)/Homer	+	8.67173
TFPI2	chr7	93519036	93520600	-1267	CCAGACGGGG	Smad4(MAD)/ESC-SMAD4-ChIP-Seq(GSE29422)/Homer	-	8.67167
METRN	chr16	764000	765138	-1115	CCCCGTCTGG	Smad4(MAD)/ESC-SMAD4-ChIP-Seq(GSE29422)/Homer	+	8.67167
ECM1	chr1	150480012	150481400	-526	CCAGACGGCT	Smad4(MAD)/ESC-SMAD4-ChIP-Seq(GSE29422)/Homer	-	8.65361
THBS2	chr6	169652900	169653000	-1239	GCCTGTCTGC	Smad4(MAD)/ESC-SMAD4-ChIP-Seq(GSE29422)/Homer	+	8.63783
METRN	chr16	765186	767000	71	GCCTGTCTGC	Smad4(MAD)/ESC-SMAD4-ChIP-Seq(GSE29422)/Homer	+	8.63783
LOX	chr5	121412621	121413866	-1359	CGCTGTCTGG	Smad4(MAD)/ESC-SMAD4-ChIP-Seq(GSE29422)/Homer	+	8.62784
VCAN	chr5	82768145	82771000	861	CCAGACAGCG	Smad4(MAD)/ESC-SMAD4-ChIP-Seq(GSE29422)/Homer	-	8.62784
IL11	chr19	55881078	55882400	-753	CCCTGTCTGG	Smad4(MAD)/ESC-SMAD4-ChIP-Seq(GSE29422)/Homer	+	8.59394
PCOLCE	chr7	100200009	100200755	209	CCAGACAGCT	Smad4(MAD)/ESC-SMAD4-ChIP-Seq(GSE29422)/Homer	-	8.57588
FBN1	chr15	48936400	48938600	-1646	GCAGACGCCC	Smad4(MAD)/ESC-SMAD4-ChIP-Seq(GSE29422)/Homer	-	8.50979
CRIM1	chr2	36582600	36584744	-469	GGGCGTCTGC	Smad4(MAD)/ESC-SMAD4-ChIP-Seq(GSE29422)/Homer	+	8.50979
HSPG2	chr1	22264200	22267338	410	CCAGACAGAC	Smad4(MAD)/ESC-SMAD4-ChIP-Seq(GSE29422)/Homer	-	8.49628
ADM	chr11	10324769	10325861	-1458	CCAGACAGAC	Smad4(MAD)/ESC-SMAD4-ChIP-Seq(GSE29422)/Homer	-	8.49628
LOXL4	chr10	100027600	100030000	-407	GCAGACGCGC	Smad4(MAD)/ESC-SMAD4-ChIP-Seq(GSE29422)/Homer	-	8.47589
GREM1	chr15	33009407	33012000	-768	GCAGACGCGC	Smad4(MAD)/ESC-SMAD4-ChIP-Seq(GSE29422)/Homer	-	8.47589
F2R	chr5	76010687	76011780	-1181	GCAGACGCGC	Smad4(MAD)/ESC-SMAD4-ChIP-Seq(GSE29422)/Homer	-	8.47589
LGALS1	chr22	38070793	38071600	-822	GCAGACGCGC	Smad4(MAD)/ESC-SMAD4-ChIP-Seq(GSE29422)/Homer	-	8.47589
CRIM1	chr2	36582600	36584744	-469	GCAGACGCGC	Smad4(MAD)/ESC-SMAD4-ChIP-Seq(GSE29422)/Homer	-	8.47589
FST	chr5	52774416	52779000	-1823	CCAGACGCCG	Smad4(MAD)/ESC-SMAD4-ChIP-Seq(GSE29422)/Homer	-	8.4659
MFAP4	chr17	19289806	19291600	-747	GGGTGTCTGC	Smad4(MAD)/ESC-SMAD4-ChIP-Seq(GSE29422)/Homer	+	8.43206
FBN1	chr15	48936400	48938600	-1646	CCAGACGCGG	Smad4(MAD)/ESC-SMAD4-ChIP-Seq(GSE29422)/Homer	-	8.432
LTBP3	chr11	65325791	65329048	-610	GACCGTCTGG	Smad4(MAD)/ESC-SMAD4-ChIP-Seq(GSE29422)/Homer	+	8.40314
DKK1	chr10	54074430	54074850	374	GGACGTCTGG	Smad4(MAD)/ESC-SMAD4-ChIP-Seq(GSE29422)/Homer	+	8.38298
COL12A1	chr6	75914220	75918716	-1547	ACGCGTCTGG	Smad4(MAD)/ESC-SMAD4-ChIP-Seq(GSE29422)/Homer	+	8.38004
DKK3	chr11	12030996	12031800	-320	CCAGACACCT	Smad4(MAD)/ESC-SMAD4-ChIP-Seq(GSE29422)/Homer	-	8.33621
COL6A1	chr21	47401603	47403536	-48	CCAGACGCAC	Smad4(MAD)/ESC-SMAD4-ChIP-Seq(GSE29422)/Homer	-	8.33434
FLRT2	chr14	85995186	85999443	-1302	GTGCGTCTGG	Smad4(MAD)/ESC-SMAD4-ChIP-Seq(GSE29422)/Homer	+	8.33434
FST	chr5	52774416	52779000	-1823	CGCCGTCTGC	Smad4(MAD)/ESC-SMAD4-ChIP-Seq(GSE29422)/Homer	+	8.3342
MFAP2	chr1	17305437	17307800	-1893	GCTCGTCTGG	Smad4(MAD)/ESC-SMAD4-ChIP-Seq(GSE29422)/Homer	+	8.32596
NID2	chr14	52535052	52536493	-660	GCTCGTCTGG	Smad4(MAD)/ESC-SMAD4-ChIP-Seq(GSE29422)/Homer	+	8.32596
NID2	chr14	52536600	52537136	888	CCAGACAGTC	Smad4(MAD)/ESC-SMAD4-ChIP-Seq(GSE29422)/Homer	-	8.32541
LTBP2	chr14	75081221	75081486	1915	CCAGACAGGA	Smad4(MAD)/ESC-SMAD4-ChIP-Seq(GSE29422)/Homer	-	8.31326
TNC	chr9	117880442	117881220	-94	CCAGACATCC	Smad4(MAD)/ESC-SMAD4-ChIP-Seq(GSE29422)/Homer	-	8.30526
LTBP3	chr11	65325791	65329048	-610	GGATGTCTGG	Smad4(MAD)/ESC-SMAD4-ChIP-Seq(GSE29422)/Homer	+	8.30526
LOX	chr5	121413936	121414148	-44	CCAGACACGT	Smad4(MAD)/ESC-SMAD4-ChIP-Seq(GSE29422)/Homer	-	8.30231
TIMP3	chr22	33197662	33199800	-25	GCAGACGGGG	Smad4(MAD)/ESC-SMAD4-ChIP-Seq(GSE29422)/Homer	-	8.3003
MFAP4	chr17	19289806	19291600	-747	CCAGACAACC	Smad4(MAD)/ESC-SMAD4-ChIP-Seq(GSE29422)/Homer	-	8.28213
NBL1	chr1	19966400	19967000	-648	GCATGTCTGG	Smad4(MAD)/ESC-SMAD4-ChIP-Seq(GSE29422)/Homer	+	8.27135
RARRES2	chr7	150036800	150037064	-1963	CCAGACACAC	Smad4(MAD)/ESC-SMAD4-ChIP-Seq(GSE29422)/Homer	-	8.25661
LTBP2	chr14	75079570	75080852	264	CGCTGTCTGC	Smad4(MAD)/ESC-SMAD4-ChIP-Seq(GSE29422)/Homer	+	8.25647
TIMP3	chr22	33197662	33199800	-25	GCTTGTCTGG	Smad4(MAD)/ESC-SMAD4-ChIP-Seq(GSE29422)/Homer	+	8.24823
COL7A1	chr3	48631600	48633592	-1100	CCAGACAAGC	Smad4(MAD)/ESC-SMAD4-ChIP-Seq(GSE29422)/Homer	-	8.24823
HEG1	chr3	124775195	124776709	393	CCAGACAAGC	Smad4(MAD)/ESC-SMAD4-ChIP-Seq(GSE29422)/Homer	-	8.24823
ECM1	chr1	150480012	150481400	-526	CCAGACAAGC	Smad4(MAD)/ESC-SMAD4-ChIP-Seq(GSE29422)/Homer	-	8.24823
MFAP4	chr17	19289806	19291600	-747	GCAGACAGGG	Smad4(MAD)/ESC-SMAD4-ChIP-Seq(GSE29422)/Homer	-	8.22257
COL6A2	chr21	47517400	47518506	-611	CCCTGTCTGC	Smad4(MAD)/ESC-SMAD4-ChIP-Seq(GSE29422)/Homer	+	8.22257
PAM	chr5	102089514	102092000	-171	GCAGACAGGG	Smad4(MAD)/ESC-SMAD4-ChIP-Seq(GSE29422)/Homer	-	8.22257
LGALS1	chr22	38070307	38070600	-1308	GCAGACAGGG	Smad4(MAD)/ESC-SMAD4-ChIP-Seq(GSE29422)/Homer	-	8.22257
DPP4	chr2	162929680	162930484	-1372	TGGCGTCTGG	Smad4(MAD)/ESC-SMAD4-ChIP-Seq(GSE29422)/Homer	+	8.18522
PODN	chr1	53527200	53529354	-654	ACCTGTCTGC	Smad4(MAD)/ESC-SMAD4-ChIP-Seq(GSE29422)/Homer	+	8.17061
EFEMP2	chr11	65640377	65640931	-686	CCAGACGCTC	Smad4(MAD)/ESC-SMAD4-ChIP-Seq(GSE29422)/Homer	-	8.16347
C1R	chr12	7244365	7245225	-838	GAGCGTCTGG	Smad4(MAD)/ESC-SMAD4-ChIP-Seq(GSE29422)/Homer	+	8.16347
THBS2	chr6	169654042	169654360	-97	CCAGACGGAG	Smad4(MAD)/ESC-SMAD4-ChIP-Seq(GSE29422)/Homer	-	8.15875
ARSJ	chr4	114900426	114901145	-457	TCGCGTCTGG	Smad4(MAD)/ESC-SMAD4-ChIP-Seq(GSE29422)/Homer	+	8.15132
EGFR	chr7	55085449	55085790	-1265	GTCTGTCTGC	Smad4(MAD)/ESC-SMAD4-ChIP-Seq(GSE29422)/Homer	+	8.12491
TNFRSF11B	chr8	119963600	119965000	-839	TGGTGTCTGG	Smad4(MAD)/ESC-SMAD4-ChIP-Seq(GSE29422)/Homer	+	8.10749
GPC1	chr2	241373800	241376600	-1288	CCAGACACCA	Smad4(MAD)/ESC-SMAD4-ChIP-Seq(GSE29422)/Homer	-	8.10749
LIF	chr22	30641800	30643000	-1040	CCAGACACCA	Smad4(MAD)/ESC-SMAD4-ChIP-Seq(GSE29422)/Homer	-	8.10749
FBN1	chr15	48936400	48938600	-1646	GCAGACGCCG	Smad4(MAD)/ESC-SMAD4-ChIP-Seq(GSE29422)/Homer	-	8.09453
ITGBL1	chr13	102105093	102106400	127	CGGCGTCTGC	Smad4(MAD)/ESC-SMAD4-ChIP-Seq(GSE29422)/Homer	+	8.09453
WNT5B	chr12	1638647	1639933	-410	GCAGACGCCG	Smad4(MAD)/ESC-SMAD4-ChIP-Seq(GSE29422)/Homer	-	8.09453
COL8A1	chr3	99356963	99357310	-356	CCAGACACTC	Smad4(MAD)/ESC-SMAD4-ChIP-Seq(GSE29422)/Homer	-	8.08574
ANGPTL2	chr9	129884800	129885917	-362	CCAGACAGAG	Smad4(MAD)/ESC-SMAD4-ChIP-Seq(GSE29422)/Homer	-	8.08102
IL11	chr19	55880068	55881014	-1763	GCAGACGCGG	Smad4(MAD)/ESC-SMAD4-ChIP-Seq(GSE29422)/Homer	-	8.06062
COL6A2	chr21	47517400	47518506	-611	CCGCGTCTGC	Smad4(MAD)/ESC-SMAD4-ChIP-Seq(GSE29422)/Homer	+	8.06062
MDK	chr11	46401065	46401400	-1241	GCAGACGGCA	Smad4(MAD)/ESC-SMAD4-ChIP-Seq(GSE29422)/Homer	-	8.05353
FST	chr5	52774416	52779000	-1823	CCAGACAGAT	Smad4(MAD)/ESC-SMAD4-ChIP-Seq(GSE29422)/Homer	-	8.02906
COL7A1	chr3	48631600	48633592	-1100	ATCTGTCTGG	Smad4(MAD)/ESC-SMAD4-ChIP-Seq(GSE29422)/Homer	+	8.02906
DPP4	chr2	162929680	162930484	-1372	CGGTGTCTGC	Smad4(MAD)/ESC-SMAD4-ChIP-Seq(GSE29422)/Homer	+	8.0168
DKK1	chr10	54072987	54073919	-1069	ACGCGTCTGC	Smad4(MAD)/ESC-SMAD4-ChIP-Seq(GSE29422)/Homer	+	8.00867
PRSS12	chr4	119272861	119275000	-1297	CCGTGTCTGC	Smad4(MAD)/ESC-SMAD4-ChIP-Seq(GSE29422)/Homer	+	7.98289
PRSS12	chr4	119272861	119275000	-1297	GCAGACACGG	Smad4(MAD)/ESC-SMAD4-ChIP-Seq(GSE29422)/Homer	-	7.98289
CLSTN1	chr1	9884299	9886000	-285	TGCTGTCTGC	Smad4(MAD)/ESC-SMAD4-ChIP-Seq(GSE29422)/Homer	+	7.97579
EFEMP1	chr2	56151228	56151578	-46	AGGTGTCTGC	Smad4(MAD)/ESC-SMAD4-ChIP-Seq(GSE29422)/Homer	+	7.96484
IGFBP6	chr12	53489810	53493270	-1410	AGGTGTCTGC	Smad4(MAD)/ESC-SMAD4-ChIP-Seq(GSE29422)/Homer	+	7.96484
COL5A1	chr9	137533765	137535400	145	GACTGTCTGC	Smad4(MAD)/ESC-SMAD4-ChIP-Seq(GSE29422)/Homer	+	7.95404
GPC1	chr2	241376800	241377588	1712	GCAGACAGTC	Smad4(MAD)/ESC-SMAD4-ChIP-Seq(GSE29422)/Homer	-	7.95404
LOXL1	chr15	74218400	74218665	70	GCAGACAGGA	Smad4(MAD)/ESC-SMAD4-ChIP-Seq(GSE29422)/Homer	-	7.94189
RARRES2	chr7	150036800	150037064	-1963	TCCTGTCTGC	Smad4(MAD)/ESC-SMAD4-ChIP-Seq(GSE29422)/Homer	+	7.94189
SPARC	chr5	151065800	151066800	-926	GCAGACAGGA	Smad4(MAD)/ESC-SMAD4-ChIP-Seq(GSE29422)/Homer	-	7.94189
LGALS1	chr22	38073403	38073600	1788	CTGCGTCTGG	Smad4(MAD)/ESC-SMAD4-ChIP-Seq(GSE29422)/Homer	+	7.91908
COL6A1	chr21	47400800	47401531	-851	AGACGTCTGG	Smad4(MAD)/ESC-SMAD4-ChIP-Seq(GSE29422)/Homer	+	7.91576
LOXL2	chr8	23284800	23285603	1959	CCAGACGAGG	Smad4(MAD)/ESC-SMAD4-ChIP-Seq(GSE29422)/Homer	-	7.9107
LIF	chr22	30641800	30643000	-1040	GTGTGTCTGC	Smad4(MAD)/ESC-SMAD4-ChIP-Seq(GSE29422)/Homer	+	7.88524
TGFB1I1	chr16	31482600	31484400	-306	TTCCGTCTGG	Smad4(MAD)/ESC-SMAD4-ChIP-Seq(GSE29422)/Homer	+	7.87808
FN1	chr2	216300000	216300146	-895	CCAGACGGAA	Smad4(MAD)/ESC-SMAD4-ChIP-Seq(GSE29422)/Homer	-	7.87808
UACA	chr15	71056209	71056400	277	TTCCGTCTGG	Smad4(MAD)/ESC-SMAD4-ChIP-Seq(GSE29422)/Homer	+	7.87808
BDNF	chr11	27742872	27744800	-733	CCAGACGCAT	Smad4(MAD)/ESC-SMAD4-ChIP-Seq(GSE29422)/Homer	-	7.86712
EMILIN1	chr2	27302400	27302924	965	CCAGACACAG	Smad4(MAD)/ESC-SMAD4-ChIP-Seq(GSE29422)/Homer	-	7.84135
CLSTN1	chr1	9884299	9886000	-285	CCAGACATCT	Smad4(MAD)/ESC-SMAD4-ChIP-Seq(GSE29422)/Homer	-	7.83803
PAM	chr5	102089514	102092000	-171	AGTTGTCTGG	Smad4(MAD)/ESC-SMAD4-ChIP-Seq(GSE29422)/Homer	+	7.81491
COL12A1	chr6	75914220	75918716	-1547	TGGCGTCTGC	Smad4(MAD)/ESC-SMAD4-ChIP-Seq(GSE29422)/Homer	+	7.81385
LOX	chr5	121414271	121414496	291	CCAGACACAT	Smad4(MAD)/ESC-SMAD4-ChIP-Seq(GSE29422)/Homer	-	7.78939
COL6A2	chr21	47518615	47519228	604	GCAGACGGAG	Smad4(MAD)/ESC-SMAD4-ChIP-Seq(GSE29422)/Homer	-	7.78738
PTX3	chr3	157155205	157156000	627	GCAGACGCGA	Smad4(MAD)/ESC-SMAD4-ChIP-Seq(GSE29422)/Homer	-	7.77995
GREM1	chr15	33009407	33012000	-768	GCAGACACCA	Smad4(MAD)/ESC-SMAD4-ChIP-Seq(GSE29422)/Homer	-	7.73612
LAMA4	chr6	112575002	112576200	-1139	GCAGACGGAT	Smad4(MAD)/ESC-SMAD4-ChIP-Seq(GSE29422)/Homer	-	7.73542
COL7A1	chr3	48631600	48633592	-1100	CCAGACAAAC	Smad4(MAD)/ESC-SMAD4-ChIP-Seq(GSE29422)/Homer	-	7.73531
IL11	chr19	55881078	55882400	-753	GCAGACACTC	Smad4(MAD)/ESC-SMAD4-ChIP-Seq(GSE29422)/Homer	-	7.71437
CYR61	chr1	86046062	86046963	-382	GCAGACAGAG	Smad4(MAD)/ESC-SMAD4-ChIP-Seq(GSE29422)/Homer	-	7.70965
MFAP4	chr17	19289806	19291600	-747	CTCTGTCTGC	Smad4(MAD)/ESC-SMAD4-ChIP-Seq(GSE29422)/Homer	+	7.70965
NBL1	chr1	19967537	19967800	489	GCAGACAGAG	Smad4(MAD)/ESC-SMAD4-ChIP-Seq(GSE29422)/Homer	-	7.70965
ARSJ	chr4	114900426	114901145	-457	GGCCGTCTGT	Smad4(MAD)/ESC-SMAD4-ChIP-Seq(GSE29422)/Homer	+	7.67295
LOX	chr5	121413936	121414148	-44	CAGTGTCTGG	Smad4(MAD)/ESC-SMAD4-ChIP-Seq(GSE29422)/Homer	+	7.67048
COL5A1	chr9	137533765	137535400	145	GAACGTCTGG	Smad4(MAD)/ESC-SMAD4-ChIP-Seq(GSE29422)/Homer	+	7.6653
FLRT2	chr14	85995186	85999443	-1302	ATCTGTCTGC	Smad4(MAD)/ESC-SMAD4-ChIP-Seq(GSE29422)/Homer	+	7.65769
IGFBP5	chr2	217558432	217560081	-1816	CCAGACACTT	Smad4(MAD)/ESC-SMAD4-ChIP-Seq(GSE29422)/Homer	-	7.61852
AEBP1	chr7	44143200	44145400	-760	GCAGACGGTG	Smad4(MAD)/ESC-SMAD4-ChIP-Seq(GSE29422)/Homer	-	7.61651
NBL1	chr1	19966400	19967000	-648	CCAGACAACA	Smad4(MAD)/ESC-SMAD4-ChIP-Seq(GSE29422)/Homer	-	7.5862
COL6A1	chr21	47401603	47403536	-48	CCAGACATGA	Smad4(MAD)/ESC-SMAD4-ChIP-Seq(GSE29422)/Homer	-	7.57542
LRRC17	chr7	102553200	102553800	-238	AACCGTCTGC	Smad4(MAD)/ESC-SMAD4-ChIP-Seq(GSE29422)/Homer	+	7.56455
ITGB1	chr10	33293496	33295770	-1224	GCAGACGTGG	Smad4(MAD)/ESC-SMAD4-ChIP-Seq(GSE29422)/Homer	-	7.56245
TGFB1I1	chr16	31482600	31484400	-306	TTGTGTCTGG	Smad4(MAD)/ESC-SMAD4-ChIP-Seq(GSE29422)/Homer	+	7.56067
FST	chr5	52774416	52779000	-1823	TTGTGTCTGG	Smad4(MAD)/ESC-SMAD4-ChIP-Seq(GSE29422)/Homer	+	7.56067
FST	chr5	52774416	52779000	-1823	CCAGACACAA	Smad4(MAD)/ESC-SMAD4-ChIP-Seq(GSE29422)/Homer	-	7.56067
PRSS23	chr11	86501085	86502471	-1016	TCTTGTCTGG	Smad4(MAD)/ESC-SMAD4-ChIP-Seq(GSE29422)/Homer	+	7.55229
MFGE8	chr15	89455600	89456339	-1042	CCAGACAAGA	Smad4(MAD)/ESC-SMAD4-ChIP-Seq(GSE29422)/Homer	-	7.55229
F3	chr1	95006035	95008400	-1321	GCAGACGCAG	Smad4(MAD)/ESC-SMAD4-ChIP-Seq(GSE29422)/Homer	-	7.54771
ELN	chr7	73440856	73441167	-1263	CCAGACTGCC	Smad4(MAD)/ESC-SMAD4-ChIP-Seq(GSE29422)/Homer	-	7.54708
COL6A1	chr21	47401603	47403536	-48	CCAGACTGCC	Smad4(MAD)/ESC-SMAD4-ChIP-Seq(GSE29422)/Homer	-	7.54708
VCAN	chr5	82768145	82771000	861	GGCAGTCTGG	Smad4(MAD)/ESC-SMAD4-ChIP-Seq(GSE29422)/Homer	+	7.54708
FSTL3	chr19	675600	678310	-792	GCAGACGTCT	Smad4(MAD)/ESC-SMAD4-ChIP-Seq(GSE29422)/Homer	-	7.54439
DKK1	chr10	54072987	54073919	-1069	AGTCGTCTGC	Smad4(MAD)/ESC-SMAD4-ChIP-Seq(GSE29422)/Homer	+	7.52127
THBS1	chr15	39872708	39873800	-572	CCAGACTGGC	Smad4(MAD)/ESC-SMAD4-ChIP-Seq(GSE29422)/Homer	-	7.51317
DKK1	chr10	54075000	54075400	944	CCAGACTGGC	Smad4(MAD)/ESC-SMAD4-ChIP-Seq(GSE29422)/Homer	-	7.51317
COL1A2	chr7	94023800	94024600	-73	GCAGACAACG	Smad4(MAD)/ESC-SMAD4-ChIP-Seq(GSE29422)/Homer	-	7.4955
IGFBP7	chr4	57975800	57977800	-751	GCAGACATGG	Smad4(MAD)/ESC-SMAD4-ChIP-Seq(GSE29422)/Homer	-	7.48472
LOXL4	chr10	100027600	100030000	-407	CTGTGTCTGC	Smad4(MAD)/ESC-SMAD4-ChIP-Seq(GSE29422)/Homer	+	7.46998
ECM1	chr1	150478800	150479620	-1738	GCAGACACAG	Smad4(MAD)/ESC-SMAD4-ChIP-Seq(GSE29422)/Homer	-	7.46998
IGFBP6	chr12	53489810	53493270	-1410	CTAGACGGCC	Smad4(MAD)/ESC-SMAD4-ChIP-Seq(GSE29422)/Homer	-	7.46499
ITGBL1	chr13	102105093	102106400	127	GTACGTCTGC	Smad4(MAD)/ESC-SMAD4-ChIP-Seq(GSE29422)/Homer	+	7.46479
PRSS12	chr4	119272861	119275000	-1297	ACAGACGCCC	Smad4(MAD)/ESC-SMAD4-ChIP-Seq(GSE29422)/Homer	-	7.43328
EGFR	chr7	55086895	55088477	181	GCAGACAGAA	Smad4(MAD)/ESC-SMAD4-ChIP-Seq(GSE29422)/Homer	-	7.42898
CD248	chr11	66084619	66086404	104	ACAGACGCGC	Smad4(MAD)/ESC-SMAD4-ChIP-Seq(GSE29422)/Homer	-	7.39938
GREM1	chr15	33009407	33012000	-768	GCGCGTCTGT	Smad4(MAD)/ESC-SMAD4-ChIP-Seq(GSE29422)/Homer	+	7.39938
GREM1	chr15	33009407	33012000	-768	ACAGACGCGC	Smad4(MAD)/ESC-SMAD4-ChIP-Seq(GSE29422)/Homer	-	7.39938
FST	chr5	52774416	52779000	-1823	CCAGACGAAG	Smad4(MAD)/ESC-SMAD4-ChIP-Seq(GSE29422)/Homer	-	7.39778
CTHRC1	chr8	104383825	104384315	82	GGGTGTCTGT	Smad4(MAD)/ESC-SMAD4-ChIP-Seq(GSE29422)/Homer	+	7.35555
IL6ST	chr5	55291637	55291800	816	GGGTGTCTGT	Smad4(MAD)/ESC-SMAD4-ChIP-Seq(GSE29422)/Homer	+	7.35555
LTBP3	chr11	65325000	65325330	-1401	GCGTGTCTGT	Smad4(MAD)/ESC-SMAD4-ChIP-Seq(GSE29422)/Homer	+	7.32165
COL12A1	chr6	75914220	75918716	-1547	TGACGTCTGC	Smad4(MAD)/ESC-SMAD4-ChIP-Seq(GSE29422)/Homer	+	7.31568
COL12A1	chr6	75914220	75918716	-1547	GGGAGTCTGG	Smad4(MAD)/ESC-SMAD4-ChIP-Seq(GSE29422)/Homer	+	7.3074
SVEP1	chr9	113341000	113342600	-1160	ATATGTCTGG	Smad4(MAD)/ESC-SMAD4-ChIP-Seq(GSE29422)/Homer	+	7.29121
LTBP1	chr2	33171520	33173200	-519	TCACGTCTGC	Smad4(MAD)/ESC-SMAD4-ChIP-Seq(GSE29422)/Homer	+	7.28178
EGFR	chr7	55086895	55088477	181	GCGAGTCTGG	Smad4(MAD)/ESC-SMAD4-ChIP-Seq(GSE29422)/Homer	+	7.2735
EFEMP1	chr2	56150000	56151200	-1274	CCAGACTCGC	Smad4(MAD)/ESC-SMAD4-ChIP-Seq(GSE29422)/Homer	-	7.2735
DKK1	chr10	54075000	54075400	944	ATTTGTCTGG	Smad4(MAD)/ESC-SMAD4-ChIP-Seq(GSE29422)/Homer	+	7.26809
TIMP3	chr22	33197360	33197452	-327	GCAGACGAGA	Smad4(MAD)/ESC-SMAD4-ChIP-Seq(GSE29422)/Homer	-	7.25865
STC2	chr5	172757608	172757800	1102	GCAGACACTT	Smad4(MAD)/ESC-SMAD4-ChIP-Seq(GSE29422)/Homer	-	7.24715
LTBP2	chr14	75079570	75080852	264	ACAGACGGGG	Smad4(MAD)/ESC-SMAD4-ChIP-Seq(GSE29422)/Homer	-	7.22379
FSTL3	chr19	675600	678310	-792	GAATGTCTGC	Smad4(MAD)/ESC-SMAD4-ChIP-Seq(GSE29422)/Homer	+	7.21619
FGF7	chr15	49715361	49715600	68	GCAGACAACA	Smad4(MAD)/ESC-SMAD4-ChIP-Seq(GSE29422)/Homer	-	7.21483
IGFBP5	chr2	217558432	217560081	-1816	AAACGTCTGG	Smad4(MAD)/ESC-SMAD4-ChIP-Seq(GSE29422)/Homer	+	7.19808
VCAN	chr5	82768145	82771000	861	CTAGACGCGC	Smad4(MAD)/ESC-SMAD4-ChIP-Seq(GSE29422)/Homer	-	7.19141
SULF1	chr8	70378400	70380000	-459	GCAGACACAA	Smad4(MAD)/ESC-SMAD4-ChIP-Seq(GSE29422)/Homer	-	7.1893
COL5A1	chr9	137533765	137535400	145	GCAGACACAA	Smad4(MAD)/ESC-SMAD4-ChIP-Seq(GSE29422)/Homer	-	7.1893
NID2	chr14	52536600	52537136	888	GCAGACACAA	Smad4(MAD)/ESC-SMAD4-ChIP-Seq(GSE29422)/Homer	-	7.1893
TNFRSF11B	chr8	119963600	119965000	-839	CGCTGTCTGT	Smad4(MAD)/ESC-SMAD4-ChIP-Seq(GSE29422)/Homer	+	7.17996
F2R	chr5	76010687	76011780	-1181	GCAGACTGCC	Smad4(MAD)/ESC-SMAD4-ChIP-Seq(GSE29422)/Homer	-	7.1757
FSTL3	chr19	675600	678310	-792	AAATGTCTGG	Smad4(MAD)/ESC-SMAD4-ChIP-Seq(GSE29422)/Homer	+	7.12034
LTBP3	chr11	65325791	65329048	-610	TTTCGTCTGG	Smad4(MAD)/ESC-SMAD4-ChIP-Seq(GSE29422)/Homer	+	7.11711
LOXL4	chr10	100027600	100030000	-407	CCCAGTCTGG	Smad4(MAD)/ESC-SMAD4-ChIP-Seq(GSE29422)/Homer	+	7.09791
F2R	chr5	76012215	76014000	347	CCAGACTGGG	Smad4(MAD)/ESC-SMAD4-ChIP-Seq(GSE29422)/Homer	-	7.09791
IGFBP6	chr12	53489810	53493270	-1410	CCCAGTCTGG	Smad4(MAD)/ESC-SMAD4-ChIP-Seq(GSE29422)/Homer	+	7.09791
LGALS1	chr22	38071726	38072400	111	AATTGTCTGG	Smad4(MAD)/ESC-SMAD4-ChIP-Seq(GSE29422)/Homer	+	7.09722
ECM1	chr1	150480012	150481400	-526	CCAGACAATT	Smad4(MAD)/ESC-SMAD4-ChIP-Seq(GSE29422)/Homer	-	7.09722
WNT5B	chr12	1640131	1641000	1074	CCAGACTGCT	Smad4(MAD)/ESC-SMAD4-ChIP-Seq(GSE29422)/Homer	-	7.07985
IL11	chr19	55880068	55881014	-1763	GTAGACGGGC	Smad4(MAD)/ESC-SMAD4-ChIP-Seq(GSE29422)/Homer	-	7.05972
CTGF	chr6	132273200	132277226	687	ACAGACAGAC	Smad4(MAD)/ESC-SMAD4-ChIP-Seq(GSE29422)/Homer	-	7.0484
HSPG2	chr1	22264200	22267338	410	ACAGACAGAC	Smad4(MAD)/ESC-SMAD4-ChIP-Seq(GSE29422)/Homer	-	7.0484
CTHRC1	chr8	104383825	104384315	82	GTCTGTCTGT	Smad4(MAD)/ESC-SMAD4-ChIP-Seq(GSE29422)/Homer	+	7.0484
EFEMP2	chr11	65641458	65641585	395	ACCAGTCTGG	Smad4(MAD)/ESC-SMAD4-ChIP-Seq(GSE29422)/Homer	+	7.04595
LAMA4	chr6	112576400	112576583	259	TAGTGTCTGC	Smad4(MAD)/ESC-SMAD4-ChIP-Seq(GSE29422)/Homer	+	7.01843
COL5A1	chr9	137533765	137535400	145	GTAGACAGCC	Smad4(MAD)/ESC-SMAD4-ChIP-Seq(GSE29422)/Homer	-	7.01589
FST	chr5	52774416	52779000	-1823	CCCCGTCTAG	Smad4(MAD)/ESC-SMAD4-ChIP-Seq(GSE29422)/Homer	+	7.01582
CTHRC1	chr8	104383825	104384315	82	GTCAGTCTGG	Smad4(MAD)/ESC-SMAD4-ChIP-Seq(GSE29422)/Homer	+	7.00026
SVEP1	chr9	113341000	113342600	-1160	CCGCGTCTGT	Smad4(MAD)/ESC-SMAD4-ChIP-Seq(GSE29422)/Homer	+	6.98411
MFAP4	chr17	19289806	19291600	-747	CCGCGTCTGT	Smad4(MAD)/ESC-SMAD4-ChIP-Seq(GSE29422)/Homer	+	6.98411
GREM1	chr15	33009407	33012000	-768	GCAGACAAAG	Smad4(MAD)/ESC-SMAD4-ChIP-Seq(GSE29422)/Homer	-	6.94868
VCAN	chr5	82768145	82771000	861	GCAGACAAAG	Smad4(MAD)/ESC-SMAD4-ChIP-Seq(GSE29422)/Homer	-	6.94868
TGFB1I1	chr16	31482600	31484400	-306	CGGTGTCTGT	Smad4(MAD)/ESC-SMAD4-ChIP-Seq(GSE29422)/Homer	+	6.94028
LOXL4	chr10	100027600	100030000	-407	CTAGACAGGG	Smad4(MAD)/ESC-SMAD4-ChIP-Seq(GSE29422)/Homer	-	6.93809
PXDN	chr2	1748652	1749400	28	GGGAGTCTGC	Smad4(MAD)/ESC-SMAD4-ChIP-Seq(GSE29422)/Homer	+	6.93603
COL7A1	chr3	48631600	48633592	-1100	GCAGACTCCC	Smad4(MAD)/ESC-SMAD4-ChIP-Seq(GSE29422)/Homer	-	6.93603
LTBP3	chr11	65325791	65329048	-610	GGGAGTCTGC	Smad4(MAD)/ESC-SMAD4-ChIP-Seq(GSE29422)/Homer	+	6.93603
IGFBP4	chr17	38600198	38602351	496	AGCTGTCTAG	Smad4(MAD)/ESC-SMAD4-ChIP-Seq(GSE29422)/Homer	+	6.92004
TGFB1I1	chr16	31482600	31484400	-306	CCGTGTCTGT	Smad4(MAD)/ESC-SMAD4-ChIP-Seq(GSE29422)/Homer	+	6.90638
FSTL3	chr19	675600	678310	-792	ACAGACGTGC	Smad4(MAD)/ESC-SMAD4-ChIP-Seq(GSE29422)/Homer	-	6.9012
PRSS23	chr11	86502607	86502871	506	TGCTGTCTGT	Smad4(MAD)/ESC-SMAD4-ChIP-Seq(GSE29422)/Homer	+	6.89928
IGFBP6	chr12	53489810	53493270	-1410	CCAGACTCCG	Smad4(MAD)/ESC-SMAD4-ChIP-Seq(GSE29422)/Homer	-	6.89214
TFPI	chr2	188430800	188431800	313	TATTGTCTGG	Smad4(MAD)/ESC-SMAD4-ChIP-Seq(GSE29422)/Homer	+	6.86851
IL11	chr19	55881078	55882400	-753	TCCTGTCTGT	Smad4(MAD)/ESC-SMAD4-ChIP-Seq(GSE29422)/Homer	+	6.86538
LOXL4	chr10	100027600	100030000	-407	GTAGACGCCC	Smad4(MAD)/ESC-SMAD4-ChIP-Seq(GSE29422)/Homer	-	6.85395
MFAP4	chr17	19289806	19291600	-747	CCAGACTGCA	Smad4(MAD)/ESC-SMAD4-ChIP-Seq(GSE29422)/Homer	-	6.85114
SDC1	chr2	20425850	20426245	656	GTCTGTCTAG	Smad4(MAD)/ESC-SMAD4-ChIP-Seq(GSE29422)/Homer	+	6.84044
SVEP1	chr9	113341000	113342600	-1160	CCAGACTCCT	Smad4(MAD)/ESC-SMAD4-ChIP-Seq(GSE29422)/Homer	-	6.84018
IGFBP4	chr17	38600198	38602351	496	GGTTGTCTGT	Smad4(MAD)/ESC-SMAD4-ChIP-Seq(GSE29422)/Homer	+	6.83425
VCAN	chr5	82768145	82771000	861	CCAGACTGTC	Smad4(MAD)/ESC-SMAD4-ChIP-Seq(GSE29422)/Homer	-	6.82939
TIMP3	chr22	33197662	33199800	-25	CCAGACTGGA	Smad4(MAD)/ESC-SMAD4-ChIP-Seq(GSE29422)/Homer	-	6.81724
COL12A1	chr6	75914220	75918716	-1547	CTAGACGCCG	Smad4(MAD)/ESC-SMAD4-ChIP-Seq(GSE29422)/Homer	-	6.81005
FBLN1	chr22	45898400	45899400	282	GGAAGTCTGG	Smad4(MAD)/ESC-SMAD4-ChIP-Seq(GSE29422)/Homer	+	6.80923
CTGF	chr6	132273200	132277226	687	GGAAGTCTGG	Smad4(MAD)/ESC-SMAD4-ChIP-Seq(GSE29422)/Homer	+	6.80923
DPP4	chr2	162931817	162932200	765	GGAAGTCTGG	Smad4(MAD)/ESC-SMAD4-ChIP-Seq(GSE29422)/Homer	+	6.80923
COL1A2	chr7	94025060	94025800	1187	GTGTGTCTGT	Smad4(MAD)/ESC-SMAD4-ChIP-Seq(GSE29422)/Homer	+	6.80873
CYR61	chr1	86046062	86046963	-382	ACAGACACAC	Smad4(MAD)/ESC-SMAD4-ChIP-Seq(GSE29422)/Homer	-	6.80873
LOXL2	chr8	23284800	23285603	1959	ACAGACACAC	Smad4(MAD)/ESC-SMAD4-ChIP-Seq(GSE29422)/Homer	-	6.80873
EMILIN1	chr2	27303016	27304808	1581	GTGTGTCTGT	Smad4(MAD)/ESC-SMAD4-ChIP-Seq(GSE29422)/Homer	+	6.80873
CRIM1	chr2	36584949	36585200	1880	ACAGACACAC	Smad4(MAD)/ESC-SMAD4-ChIP-Seq(GSE29422)/Homer	-	6.80873
ECM1	chr1	150481600	150482000	1062	GCTTGTCTGT	Smad4(MAD)/ESC-SMAD4-ChIP-Seq(GSE29422)/Homer	+	6.80035
ECM1	chr1	150480012	150481400	-526	CCAGACTTGC	Smad4(MAD)/ESC-SMAD4-ChIP-Seq(GSE29422)/Homer	-	6.77533
EFEMP2	chr11	65640377	65640931	-686	CCAGACTCAC	Smad4(MAD)/ESC-SMAD4-ChIP-Seq(GSE29422)/Homer	-	6.76058
F2R	chr5	76010687	76011780	-1181	CGCAGTCTGC	Smad4(MAD)/ESC-SMAD4-ChIP-Seq(GSE29422)/Homer	+	6.76044
NID1	chr1	236227050	236228124	-1412	GCAGACTGCG	Smad4(MAD)/ESC-SMAD4-ChIP-Seq(GSE29422)/Homer	-	6.76044
IGFBP6	chr12	53489810	53493270	-1410	AGGCGTCTAG	Smad4(MAD)/ESC-SMAD4-ChIP-Seq(GSE29422)/Homer	+	6.75809
COL12A1	chr6	75914220	75918716	-1547	GCAGACTGGG	Smad4(MAD)/ESC-SMAD4-ChIP-Seq(GSE29422)/Homer	-	6.72654
AEBP1	chr7	44143200	44145400	-760	CCCAGTCTGC	Smad4(MAD)/ESC-SMAD4-ChIP-Seq(GSE29422)/Homer	+	6.72654
VEGFC	chr4	177715000	177716187	1119	GCAGACTGGG	Smad4(MAD)/ESC-SMAD4-ChIP-Seq(GSE29422)/Homer	-	6.72654
COL6A1	chr21	47401603	47403536	-48	GCAGACTGGG	Smad4(MAD)/ESC-SMAD4-ChIP-Seq(GSE29422)/Homer	-	6.72654
FSTL3	chr19	675600	678310	-792	TGCTGTCTAG	Smad4(MAD)/ESC-SMAD4-ChIP-Seq(GSE29422)/Homer	+	6.69132
FLRT2	chr14	85995186	85999443	-1302	CTAGACAGCA	Smad4(MAD)/ESC-SMAD4-ChIP-Seq(GSE29422)/Homer	-	6.69132
FST	chr5	52774416	52779000	-1823	TTTTGTCTGC	Smad4(MAD)/ESC-SMAD4-ChIP-Seq(GSE29422)/Homer	+	6.66801
VASN	chr16	4421870	4423200	21	GCAGACAAAA	Smad4(MAD)/ESC-SMAD4-ChIP-Seq(GSE29422)/Homer	-	6.66801
IGFBP5	chr2	217560543	217560800	295	TGGTGTCTGT	Smad4(MAD)/ESC-SMAD4-ChIP-Seq(GSE29422)/Homer	+	6.65961
ECM1	chr1	150478800	150479620	-1738	ACAGACACCA	Smad4(MAD)/ESC-SMAD4-ChIP-Seq(GSE29422)/Homer	-	6.65961
ADM	chr11	10324769	10325861	-1458	ACGTGTCTAG	Smad4(MAD)/ESC-SMAD4-ChIP-Seq(GSE29422)/Homer	+	6.64646
FSTL3	chr19	675600	678310	-792	GTAGACGGGG	Smad4(MAD)/ESC-SMAD4-ChIP-Seq(GSE29422)/Homer	-	6.64445
ITGB1	chr10	33293496	33295770	-1224	GTAGACGGGG	Smad4(MAD)/ESC-SMAD4-ChIP-Seq(GSE29422)/Homer	-	6.64445
FST	chr5	52774416	52779000	-1823	ACAGACAGAG	Smad4(MAD)/ESC-SMAD4-ChIP-Seq(GSE29422)/Homer	-	6.63314
GPC1	chr2	241376800	241377588	1712	CTCTGTCTGT	Smad4(MAD)/ESC-SMAD4-ChIP-Seq(GSE29422)/Homer	+	6.63314
IGFBP4	chr17	38600198	38602351	496	CTCTGTCTGT	Smad4(MAD)/ESC-SMAD4-ChIP-Seq(GSE29422)/Homer	+	6.63314
COL6A1	chr21	47400800	47401531	-851	CTCTGTCTGT	Smad4(MAD)/ESC-SMAD4-ChIP-Seq(GSE29422)/Homer	+	6.63314
COL1A2	chr7	94023800	94024600	-73	CTAGACATGC	Smad4(MAD)/ESC-SMAD4-ChIP-Seq(GSE29422)/Homer	-	6.61551
QSOX1	chr1	180124238	180126600	269	GCATGTCTAG	Smad4(MAD)/ESC-SMAD4-ChIP-Seq(GSE29422)/Homer	+	6.61551
COL5A1	chr9	137533765	137535400	145	TGGAGTCTGG	Smad4(MAD)/ESC-SMAD4-ChIP-Seq(GSE29422)/Homer	+	6.61147
PXDN	chr2	1748652	1749400	28	GTGTGTCTAG	Smad4(MAD)/ESC-SMAD4-ChIP-Seq(GSE29422)/Homer	+	6.60077
MFAP4	chr17	19289806	19291600	-747	GCAGACGTTA	Smad4(MAD)/ESC-SMAD4-ChIP-Seq(GSE29422)/Homer	-	6.59799
VCAN	chr5	82768145	82771000	861	CTAGACAAGC	Smad4(MAD)/ESC-SMAD4-ChIP-Seq(GSE29422)/Homer	-	6.59239
EGFR	chr7	55086895	55088477	181	GAGAGTCTGG	Smad4(MAD)/ESC-SMAD4-ChIP-Seq(GSE29422)/Homer	+	6.58971
EFEMP1	chr2	56150000	56151200	-1274	ATCAGTCTGG	Smad4(MAD)/ESC-SMAD4-ChIP-Seq(GSE29422)/Homer	+	6.53303
FSTL3	chr19	675600	678310	-792	CCAGACTGAT	Smad4(MAD)/ESC-SMAD4-ChIP-Seq(GSE29422)/Homer	-	6.53303
WNT5B	chr12	1638647	1639933	-410	GCAGACTCCG	Smad4(MAD)/ESC-SMAD4-ChIP-Seq(GSE29422)/Homer	-	6.52077
CCBE1	chr18	57363359	57364560	-1253	GCAGACTCCG	Smad4(MAD)/ESC-SMAD4-ChIP-Seq(GSE29422)/Homer	-	6.52077
EDIL3	chr5	83680186	83680324	-425	GCAGACTCCG	Smad4(MAD)/ESC-SMAD4-ChIP-Seq(GSE29422)/Homer	-	6.52077
ELN	chr7	73442600	73443186	481	CTAGACGCTC	Smad4(MAD)/ESC-SMAD4-ChIP-Seq(GSE29422)/Homer	-	6.50763
TIMP3	chr22	33197662	33199800	-25	CCGAGTCTGC	Smad4(MAD)/ESC-SMAD4-ChIP-Seq(GSE29422)/Homer	+	6.48687
METRN	chr16	765186	767000	71	CCACGTCTGT	Smad4(MAD)/ESC-SMAD4-ChIP-Seq(GSE29422)/Homer	+	6.48594
LTBP3	chr11	65325791	65329048	-610	TGCAGTCTGC	Smad4(MAD)/ESC-SMAD4-ChIP-Seq(GSE29422)/Homer	+	6.47977
COL1A2	chr7	94023800	94024600	-73	AGGAGTCTGC	Smad4(MAD)/ESC-SMAD4-ChIP-Seq(GSE29422)/Homer	+	6.46881
IL11	chr19	55880068	55881014	-1763	GCAGACTCCT	Smad4(MAD)/ESC-SMAD4-ChIP-Seq(GSE29422)/Homer	-	6.46881
DST	chr6	56818690	56819454	-736	GCAGACTCCT	Smad4(MAD)/ESC-SMAD4-ChIP-Seq(GSE29422)/Homer	-	6.46881
FLRT2	chr14	85995186	85999443	-1302	CACTGTCTGT	Smad4(MAD)/ESC-SMAD4-ChIP-Seq(GSE29422)/Homer	+	6.46227
IGFBP6	chr12	53489810	53493270	-1410	TCCAGTCTGC	Smad4(MAD)/ESC-SMAD4-ChIP-Seq(GSE29422)/Homer	+	6.44587
LTBP3	chr11	65325497	65325694	-904	GCAGACTGGA	Smad4(MAD)/ESC-SMAD4-ChIP-Seq(GSE29422)/Homer	-	6.44587
IGFBP5	chr2	217558432	217560081	-1816	GTAGACGCCG	Smad4(MAD)/ESC-SMAD4-ChIP-Seq(GSE29422)/Homer	-	6.43868
DPP4	chr2	162931110	162931200	58	AGGGAATTTCCC	NFkB-p65(RHD)/GM12787-p65-ChIP-Seq(GSE19485)/Homer	+	12.1811
LGALS1	chr22	38071726	38072400	111	GGGAAATTCCCT	NFkB-p65(RHD)/GM12787-p65-ChIP-Seq(GSE19485)/Homer	-	12.1811
COL7A1	chr3	48631600	48633592	-1100	TGGGAATTTCCC	NFkB-p65(RHD)/GM12787-p65-ChIP-Seq(GSE19485)/Homer	+	12.006
GAS6	chr13	114565400	114568000	-1646	TGGAAATCCCCA	NFkB-p65(RHD)/GM12787-p65-ChIP-Seq(GSE19485)/Homer	-	11.724
COL7A1	chr3	48631600	48633592	-1100	GGGAATTTCCCA	NFkB-p65(RHD)/GM12787-p65-ChIP-Seq(GSE19485)/Homer	-	11.5556
LTBP2	chr14	75079570	75080852	264	GGGAATTTCCCA	NFkB-p65(RHD)/GM12787-p65-ChIP-Seq(GSE19485)/Homer	-	11.5556
LGALS1	chr22	38071726	38072400	111	GGGGAAATTCCC	NFkB-p65(RHD)/GM12787-p65-ChIP-Seq(GSE19485)/Homer	+	11.0581
PAM	chr5	102089514	102092000	-171	GGGAATCCCCCT	NFkB-p65(RHD)/GM12787-p65-ChIP-Seq(GSE19485)/Homer	-	11.0432
IGFBP6	chr12	53489810	53493270	-1410	GGGAATGCCCCT	NFkB-p65(RHD)/GM12787-p65-ChIP-Seq(GSE19485)/Homer	-	10.823
LTBP2	chr14	75079570	75080852	264	CGGGAATTTCCC	NFkB-p65(RHD)/GM12787-p65-ChIP-Seq(GSE19485)/Homer	+	10.7579
VCAM1	chr1	101185200	101185400	-98	AAGGGATTTCCC	NFkB-p65(RHD)/GM12787-p65-ChIP-Seq(GSE19485)/Homer	+	10.7408
LGALS1	chr22	38072600	38072918	985	AGGGACTTTCCC	NFkB-p65(RHD)/GM12787-p65-ChIP-Seq(GSE19485)/Homer	+	10.7098
BDNF	chr11	27742872	27744800	-733	GGGAAGTCCCCA	NFkB-p65(RHD)/GM12787-p65-ChIP-Seq(GSE19485)/Homer	-	10.5238
GREM1	chr15	33009407	33012000	-768	GGGGGATTTCCT	NFkB-p65(RHD)/GM12787-p65-ChIP-Seq(GSE19485)/Homer	+	10.3805
DPP4	chr2	162931110	162931200	58	GGGAATTTCCCG	NFkB-p65(RHD)/GM12787-p65-ChIP-Seq(GSE19485)/Homer	-	10.3075
VCAN	chr5	82766787	82767924	-497	GGGGGAATTTCC	NFkB-p65(RHD)/GM12787-p65-ChIP-Seq(GSE19485)/Homer	+	10.1213
HSPG2	chr1	22264200	22267338	410	TGGAAACTCCCT	NFkB-p65(RHD)/GM12787-p65-ChIP-Seq(GSE19485)/Homer	-	10.0844
FSTL3	chr19	675600	678310	-792	GGGGGACTTCCC	NFkB-p65(RHD)/GM12787-p65-ChIP-Seq(GSE19485)/Homer	+	10.0263
FIBIN	chr11	27015408	27015611	-220	TGGAAATTCCAT	NFkB-p65(RHD)/GM12787-p65-ChIP-Seq(GSE19485)/Homer	-	9.88236
TWSG1	chr18	9335184	9335600	419	GGGAAATCCCAG	NFkB-p65(RHD)/GM12787-p65-ChIP-Seq(GSE19485)/Homer	-	9.86842
VCAN	chr5	82766787	82767924	-497	GGGGAATTTCCT	NFkB-p65(RHD)/GM12787-p65-ChIP-Seq(GSE19485)/Homer	+	9.81683
PAM	chr5	102089514	102092000	-171	TGGGAATCCCCC	NFkB-p65(RHD)/GM12787-p65-ChIP-Seq(GSE19485)/Homer	-	9.79834
DKK3	chr11	12030996	12031800	-320	AGGAAAGCCCCA	NFkB-p65(RHD)/GM12787-p65-ChIP-Seq(GSE19485)/Homer	-	9.40667
THBS1	chr15	39871325	39872384	-1955	AGGGGTTTCCCC	NFkB-p65(RHD)/GM12787-p65-ChIP-Seq(GSE19485)/Homer	+	9.40667
COL5A1	chr9	137533765	137535400	145	GGGGGAATCCCA	NFkB-p65(RHD)/GM12787-p65-ChIP-Seq(GSE19485)/Homer	+	9.3479
PAM	chr5	102089514	102092000	-171	TGGAAATTCCTT	NFkB-p65(RHD)/GM12787-p65-ChIP-Seq(GSE19485)/Homer	-	9.33153
HEG1	chr3	124773400	124774479	-1402	GGGAAACTCCAA	NFkB-p65(RHD)/GM12787-p65-ChIP-Seq(GSE19485)/Homer	-	9.30182
TFPI2	chr7	93519036	93520600	-1267	AGGAATTCCCCG	NFkB-p65(RHD)/GM12787-p65-ChIP-Seq(GSE19485)/Homer	-	9.17942
EMILIN1	chr2	27303016	27304808	1581	AGGGGCATTCCT	NFkB-p65(RHD)/GM12787-p65-ChIP-Seq(GSE19485)/Homer	+	9.13132
MFAP2	chr1	17305437	17307800	-1893	TGGAAACCCCAA	NFkB-p65(RHD)/GM12787-p65-ChIP-Seq(GSE19485)/Homer	-	9.01981
CCBE1	chr18	57363359	57364560	-1253	TGGGGAATCCCT	NFkB-p65(RHD)/GM12787-p65-ChIP-Seq(GSE19485)/Homer	+	8.99942
COL16A1	chr1	32169400	32169800	-520	GGGGATCCCCCC	NFkB-p65(RHD)/GM12787-p65-ChIP-Seq(GSE19485)/Homer	-	8.94245
CTGF	chr6	132273200	132277226	687	TGGGGAATTTCT	NFkB-p65(RHD)/GM12787-p65-ChIP-Seq(GSE19485)/Homer	+	8.92716
GREM1	chr15	33009407	33012000	-768	GGGGGGATTTCC	NFkB-p65(RHD)/GM12787-p65-ChIP-Seq(GSE19485)/Homer	+	8.8702
NID1	chr1	236230400	236231000	1938	TGGGACTTTCCT	NFkB-p65(RHD)/GM12787-p65-ChIP-Seq(GSE19485)/Homer	+	8.84303
VASN	chr16	4420400	4420600	-1449	TGGGAAGCCCCA	NFkB-p65(RHD)/GM12787-p65-ChIP-Seq(GSE19485)/Homer	-	8.82454
BDNF	chr11	27742872	27744800	-733	GGAGATTTCCCT	NFkB-p65(RHD)/GM12787-p65-ChIP-Seq(GSE19485)/Homer	-	8.80213
LGALS1	chr22	38071726	38072400	111	GGAAATTCCCTT	NFkB-p65(RHD)/GM12787-p65-ChIP-Seq(GSE19485)/Homer	-	8.78997
TWSG1	chr18	9335184	9335600	419	GGGGAAATCCCA	NFkB-p65(RHD)/GM12787-p65-ChIP-Seq(GSE19485)/Homer	+	8.78425
FN1	chr2	216300158	216300979	-737	GGAAAAATCCCT	NFkB-p65(RHD)/GM12787-p65-ChIP-Seq(GSE19485)/Homer	-	8.77078
FSTL3	chr19	675600	678310	-792	AGGGGGATCCCA	NFkB-p65(RHD)/GM12787-p65-ChIP-Seq(GSE19485)/Homer	+	8.76943
FIBIN	chr11	27015408	27015611	-220	GTGGAAATTCCA	NFkB-p65(RHD)/GM12787-p65-ChIP-Seq(GSE19485)/Homer	+	8.75928
FLRT2	chr14	85995186	85999443	-1302	GGGAAACTCCTA	NFkB-p65(RHD)/GM12787-p65-ChIP-Seq(GSE19485)/Homer	-	8.75099
TWSG1	chr18	9335184	9335600	419	GGGGAAATCCCA	NFkB-p65(RHD)/GM12787-p65-ChIP-Seq(GSE19485)/Homer	-	8.66794
COL6A2	chr21	47518615	47519228	604	AGGGACCTTCCC	NFkB-p65(RHD)/GM12787-p65-ChIP-Seq(GSE19485)/Homer	+	8.6639
DPP4	chr2	162931110	162931200	58	TAGGGAATTTCC	NFkB-p65(RHD)/GM12787-p65-ChIP-Seq(GSE19485)/Homer	+	8.61488
NID2	chr14	52536600	52537136	888	GGGGAACCCCAT	NFkB-p65(RHD)/GM12787-p65-ChIP-Seq(GSE19485)/Homer	-	8.6124
VCAM1	chr1	101185200	101185400	-98	AGGGATTTCCCT	NFkB-p65(RHD)/GM12787-p65-ChIP-Seq(GSE19485)/Homer	-	8.61087
EMILIN1	chr2	27303016	27304808	1581	GGGGAGTCCCCC	NFkB-p65(RHD)/GM12787-p65-ChIP-Seq(GSE19485)/Homer	-	8.5981
DKK3	chr11	12030996	12031800	-320	GGAAAAATCCCA	NFkB-p65(RHD)/GM12787-p65-ChIP-Seq(GSE19485)/Homer	-	8.59568
FLRT2	chr14	85995186	85999443	-1302	GGGGAATTCTCC	NFkB-p65(RHD)/GM12787-p65-ChIP-Seq(GSE19485)/Homer	+	8.57995
LOXL4	chr10	100027600	100030000	-407	GGGGGCCTTCCC	NFkB-p65(RHD)/GM12787-p65-ChIP-Seq(GSE19485)/Homer	+	8.55491
COL5A1	chr9	137533765	137535400	145	GGGGAATCCCAG	NFkB-p65(RHD)/GM12787-p65-ChIP-Seq(GSE19485)/Homer	-	8.44027
WNT5B	chr12	1638647	1639933	-410	ATGGGACTTCCA	NFkB-p65(RHD)/GM12787-p65-ChIP-Seq(GSE19485)/Homer	+	8.4001
GREM1	chr15	33009407	33012000	-768	GGGAAAGCCCAG	NFkB-p65(RHD)/GM12787-p65-ChIP-Seq(GSE19485)/Homer	-	8.39708
FLRT2	chr14	85995186	85999443	-1302	TGGGGAATTCTC	NFkB-p65(RHD)/GM12787-p65-ChIP-Seq(GSE19485)/Homer	+	8.37333
ADAMTS2	chr5	178771438	178772162	-993	CGGGGCTTTTCC	NFkB-p65(RHD)/GM12787-p65-ChIP-Seq(GSE19485)/Homer	+	8.3498
DKK1	chr10	54075800	54076800	1744	TGGAACTCCCCT	NFkB-p65(RHD)/GM12787-p65-ChIP-Seq(GSE19485)/Homer	-	8.34915
METRN	chr16	764000	765138	-1115	TGGGAATCCCAC	NFkB-p65(RHD)/GM12787-p65-ChIP-Seq(GSE19485)/Homer	-	8.34522
IGFBP4	chr17	38600198	38602351	496	GGAGAAGCCCCT	NFkB-p65(RHD)/GM12787-p65-ChIP-Seq(GSE19485)/Homer	-	8.34488
EGFR	chr7	55085449	55085790	-1265	TGAAAAACCCCA	NFkB-p65(RHD)/GM12787-p65-ChIP-Seq(GSE19485)/Homer	-	8.31367
VCAN	chr5	82766787	82767924	-497	GGGAATTTCCTG	NFkB-p65(RHD)/GM12787-p65-ChIP-Seq(GSE19485)/Homer	-	8.3035
FN1	chr2	216302800	216303587	1905	TGGAAAGCCCAC	NFkB-p65(RHD)/GM12787-p65-ChIP-Seq(GSE19485)/Homer	-	8.30203
TWSG1	chr18	9335184	9335600	419	GGGGGAAATCCC	NFkB-p65(RHD)/GM12787-p65-ChIP-Seq(GSE19485)/Homer	+	8.21194
ADAMTS2	chr5	178771438	178772162	-993	CGGGGATTCCCT	NFkB-p65(RHD)/GM12787-p65-ChIP-Seq(GSE19485)/Homer	+	8.20172
COL18A1	chr21	46823800	46825055	-1252	GGAGAATCCCAA	NFkB-p65(RHD)/GM12787-p65-ChIP-Seq(GSE19485)/Homer	-	8.188
LAMB1	chr7	107642000	107643330	-1700	GGAGAAGCCCCA	NFkB-p65(RHD)/GM12787-p65-ChIP-Seq(GSE19485)/Homer	-	8.16979
PTX3	chr3	157154400	157154651	-178	AGGGGAACTCCC	NFkB-p65(RHD)/GM12787-p65-ChIP-Seq(GSE19485)/Homer	+	8.08965
DKK1	chr10	54075800	54076800	1744	ATGGGTATTCCA	NFkB-p65(RHD)/GM12787-p65-ChIP-Seq(GSE19485)/Homer	+	8.0856
PTX3	chr3	157154400	157154651	-178	GGGGAACTCCCG	NFkB-p65(RHD)/GM12787-p65-ChIP-Seq(GSE19485)/Homer	-	8.07865
TFPI2	chr7	93519036	93520600	-1267	GAGGAATTCCCC	NFkB-p65(RHD)/GM12787-p65-ChIP-Seq(GSE19485)/Homer	+	8.0764
COL16A1	chr1	32170200	32170887	280	TGGAATCCCCAC	NFkB-p65(RHD)/GM12787-p65-ChIP-Seq(GSE19485)/Homer	-	8.07182
THBS1	chr15	39871325	39872384	-1955	CAGGGGTTTCCC	NFkB-p65(RHD)/GM12787-p65-ChIP-Seq(GSE19485)/Homer	+	8.06649
COL12A1	chr6	75914220	75918716	-1547	GGGAAGCCCCCG	NFkB-p65(RHD)/GM12787-p65-ChIP-Seq(GSE19485)/Homer	-	8.02455
VASN	chr16	4420400	4420600	-1449	GGGAAGCCCCAT	NFkB-p65(RHD)/GM12787-p65-ChIP-Seq(GSE19485)/Homer	-	7.99466
PAM	chr5	102089514	102092000	-171	CTGGGAATCCCC	NFkB-p65(RHD)/GM12787-p65-ChIP-Seq(GSE19485)/Homer	+	7.98982
SVEP1	chr9	113341000	113342600	-1160	TGGGGATTTCTA	NFkB-p65(RHD)/GM12787-p65-ChIP-Seq(GSE19485)/Homer	+	7.97812
FBLN1	chr22	45899600	45900000	1482	ATGGAGTTTTCC	NFkB-p65(RHD)/GM12787-p65-ChIP-Seq(GSE19485)/Homer	+	7.97651
VEGFC	chr4	177715000	177716187	1119	GTGGAGTTTCCA	NFkB-p65(RHD)/GM12787-p65-ChIP-Seq(GSE19485)/Homer	+	7.95862
QSOX1	chr1	180124238	180126600	269	TGGGAGATTTCA	NFkB-p65(RHD)/GM12787-p65-ChIP-Seq(GSE19485)/Homer	+	7.95844
COL7A1	chr3	48631600	48633592	-1100	CTGGGAATTTCC	NFkB-p65(RHD)/GM12787-p65-ChIP-Seq(GSE19485)/Homer	+	7.91756
PAM	chr5	102089514	102092000	-171	GTGGAAATTCCT	NFkB-p65(RHD)/GM12787-p65-ChIP-Seq(GSE19485)/Homer	+	7.91326
COL1A2	chr7	94025060	94025800	1187	CGGGGTTTTTCC	NFkB-p65(RHD)/GM12787-p65-ChIP-Seq(GSE19485)/Homer	+	7.91118
COL6A2	chr21	47519364	47519800	1353	GTGGGAATCCCA	NFkB-p65(RHD)/GM12787-p65-ChIP-Seq(GSE19485)/Homer	+	7.89477
CCBE1	chr18	57363359	57364560	-1253	GGGGAATCCCTG	NFkB-p65(RHD)/GM12787-p65-ChIP-Seq(GSE19485)/Homer	-	7.88944
LTBP4	chr19	41100600	41101341	1811	AAGGGCTTCCCC	NFkB-p65(RHD)/GM12787-p65-ChIP-Seq(GSE19485)/Homer	+	7.84133
F2R	chr5	76012215	76014000	347	AAGGAATTTTCA	NFkB-p65(RHD)/GM12787-p65-ChIP-Seq(GSE19485)/Homer	+	7.83112
COLEC12	chr18	498800	501758	-1922	TTGGGGCTTCCC	NFkB-p65(RHD)/GM12787-p65-ChIP-Seq(GSE19485)/Homer	+	7.81956
GPC1	chr2	241373800	241376600	-1288	GGGGAGGCCCCT	NFkB-p65(RHD)/GM12787-p65-ChIP-Seq(GSE19485)/Homer	-	7.79939
PLAT	chr8	42065000	42065800	-242	CGGGGACTTTCC	NFkB-p65(RHD)/GM12787-p65-ChIP-Seq(GSE19485)/Homer	+	7.77524
COL7A1	chr3	48631600	48633592	-1100	CTGGGGTTTCCA	NFkB-p65(RHD)/GM12787-p65-ChIP-Seq(GSE19485)/Homer	+	7.77166
BDNF	chr11	27742872	27744800	-733	TGGGAAGTCCCC	NFkB-p65(RHD)/GM12787-p65-ChIP-Seq(GSE19485)/Homer	-	7.76336
LOXL4	chr10	100027600	100030000	-407	AGGGATCCCCCA	NFkB-p65(RHD)/GM12787-p65-ChIP-Seq(GSE19485)/Homer	-	7.74831
NID1	chr1	236230400	236231000	1938	ATGGGACTTTCC	NFkB-p65(RHD)/GM12787-p65-ChIP-Seq(GSE19485)/Homer	+	7.74535
EGFR	chr7	55086000	55086655	-714	GGGAACGCCCCT	NFkB-p65(RHD)/GM12787-p65-ChIP-Seq(GSE19485)/Homer	-	7.72347
LOXL1	chr15	74218692	74220800	362	AGGGATGCCCCT	NFkB-p65(RHD)/GM12787-p65-ChIP-Seq(GSE19485)/Homer	-	7.70317
PXDN	chr2	1748652	1749400	28	AGGGAACCCCCC	NFkB-p65(RHD)/GM12787-p65-ChIP-Seq(GSE19485)/Homer	-	7.70122
ELN	chr7	73440856	73441167	-1263	GGAAAAGCCCAC	NFkB-p65(RHD)/GM12787-p65-ChIP-Seq(GSE19485)/Homer	-	7.64727
VASN	chr16	4421870	4423200	21	TGGGACCTTCCA	NFkB-p65(RHD)/GM12787-p65-ChIP-Seq(GSE19485)/Homer	+	7.64315
GREM1	chr15	33009407	33012000	-768	GGGGATTTCCTC	NFkB-p65(RHD)/GM12787-p65-ChIP-Seq(GSE19485)/Homer	-	7.62595
BDNF	chr11	27742872	27744800	-733	TGAAAGTTCCCA	NFkB-p65(RHD)/GM12787-p65-ChIP-Seq(GSE19485)/Homer	-	7.61409
COL6A2	chr21	47519364	47519800	1353	TGGGAATCCCAG	NFkB-p65(RHD)/GM12787-p65-ChIP-Seq(GSE19485)/Homer	-	7.59461
COL16A1	chr1	32170200	32170887	280	AGGGAGTCCCCT	NFkB-p65(RHD)/GM12787-p65-ChIP-Seq(GSE19485)/Homer	-	7.57906
BDNF	chr11	27742872	27744800	-733	CGGGAGATTTCC	NFkB-p65(RHD)/GM12787-p65-ChIP-Seq(GSE19485)/Homer	+	7.55595
RAMP1	chr2	238767309	238770313	-227	GGGAAGATCCCC	NFkB-p65(RHD)/GM12787-p65-ChIP-Seq(GSE19485)/Homer	-	7.55265
FBN1	chr15	48936400	48938600	-1646	TGGAAAGCCCAG	NFkB-p65(RHD)/GM12787-p65-ChIP-Seq(GSE19485)/Homer	-	7.55142
LGALS1	chr22	38072600	38072918	985	GGGACTTTCCCA	NFkB-p65(RHD)/GM12787-p65-ChIP-Seq(GSE19485)/Homer	-	7.54506
VASN	chr16	4423306	4423792	1457	AGGAAGGCCCCT	NFkB-p65(RHD)/GM12787-p65-ChIP-Seq(GSE19485)/Homer	-	7.53587
NUCB2	chr11	17230719	17231000	1019	TGGGGAATTCTA	NFkB-p65(RHD)/GM12787-p65-ChIP-Seq(GSE19485)/Homer	+	7.52767
COL7A1	chr3	48631600	48633592	-1100	AGAAAAGTCCCT	NFkB-p65(RHD)/GM12787-p65-ChIP-Seq(GSE19485)/Homer	-	7.51772
LAMB1	chr7	107642000	107643330	-1700	TTGGGTTTTCCT	NFkB-p65(RHD)/GM12787-p65-ChIP-Seq(GSE19485)/Homer	+	7.51493
COL12A1	chr6	75914220	75918716	-1547	AGGGGACTTTCT	NFkB-p65(RHD)/GM12787-p65-ChIP-Seq(GSE19485)/Homer	+	7.5068
COL12A1	chr6	75914220	75918716	-1547	AGGGAAGCCCCC	NFkB-p65(RHD)/GM12787-p65-ChIP-Seq(GSE19485)/Homer	-	7.48098
ADAMTS2	chr5	178771438	178772162	-993	GGGGATTCCCTG	NFkB-p65(RHD)/GM12787-p65-ChIP-Seq(GSE19485)/Homer	-	7.43899
LOXL4	chr10	100027600	100030000	-407	GTGGGATTTTCT	NFkB-p65(RHD)/GM12787-p65-ChIP-Seq(GSE19485)/Homer	+	7.42694
GAS6	chr13	114565400	114568000	-1646	CTGGAAATCCCC	NFkB-p65(RHD)/GM12787-p65-ChIP-Seq(GSE19485)/Homer	+	7.42618
GAS6	chr13	114565400	114568000	-1646	GGAAATCCCCAC	NFkB-p65(RHD)/GM12787-p65-ChIP-Seq(GSE19485)/Homer	-	7.41707
THBS1	chr15	39872708	39873800	-572	GAGGAATCCCCA	NFkB-p65(RHD)/GM12787-p65-ChIP-Seq(GSE19485)/Homer	-	7.39562
CALU	chr7	128377923	128378600	-1423	TTGGGACTTCCT	NFkB-p65(RHD)/GM12787-p65-ChIP-Seq(GSE19485)/Homer	+	7.37899
SULF1	chr8	70380800	70381800	1941	GGGATATCCCTT	NFkB-p65(RHD)/GM12787-p65-ChIP-Seq(GSE19485)/Homer	-	7.33106
CD248	chr11	66084619	66086404	104	TGGAAGTTCCTT	NFkB-p65(RHD)/GM12787-p65-ChIP-Seq(GSE19485)/Homer	-	7.28563
QSOX1	chr1	180124238	180126600	269	AGGGGTGTTCCC	NFkB-p65(RHD)/GM12787-p65-ChIP-Seq(GSE19485)/Homer	+	7.28485
PXDN	chr2	1748652	1749400	28	GGGAACCCCCCC	NFkB-p65(RHD)/GM12787-p65-ChIP-Seq(GSE19485)/Homer	-	7.27107
FBN1	chr15	48936400	48938600	-1646	GGGACAGCCCCT	NFkB-p65(RHD)/GM12787-p65-ChIP-Seq(GSE19485)/Homer	-	7.26291
DKK1	chr10	54075800	54076800	1744	ATGGAACTCCCC	NFkB-p65(RHD)/GM12787-p65-ChIP-Seq(GSE19485)/Homer	+	7.25396
MMP1	chr11	102668594	102669642	-297	AGGAAGCTCCCT	NFkB-p65(RHD)/GM12787-p65-ChIP-Seq(GSE19485)/Homer	-	7.19247
IGFBP6	chr12	53489810	53493270	-1410	GGGGAACCCCAG	NFkB-p65(RHD)/GM12787-p65-ChIP-Seq(GSE19485)/Homer	-	7.18917
LAMB1	chr7	107642000	107643330	-1700	CACCCACGCA	Egr1(Zf)/K562-Egr1-ChIP-Seq(GSE32465)/Homer	-	11.3491
C1R	chr12	7244365	7245225	-838	TGCGTGGGTG	Egr1(Zf)/K562-Egr1-ChIP-Seq(GSE32465)/Homer	+	11.3491
IL6ST	chr5	55291637	55291800	816	TGCGTGGGTG	Egr1(Zf)/K562-Egr1-ChIP-Seq(GSE32465)/Homer	+	11.3491
COLEC12	chr18	498800	501758	-1922	CACCCACGCA	Egr1(Zf)/K562-Egr1-ChIP-Seq(GSE32465)/Homer	-	11.3491
THBS1	chr15	39872708	39873800	-572	TGCGTGGGCG	Egr1(Zf)/K562-Egr1-ChIP-Seq(GSE32465)/Homer	+	11.3324
COL1A2	chr7	94025060	94025800	1187	CACCCACACA	Egr1(Zf)/K562-Egr1-ChIP-Seq(GSE32465)/Homer	-	10.7933
RARRES2	chr7	150036800	150037064	-1963	CACCCACACA	Egr1(Zf)/K562-Egr1-ChIP-Seq(GSE32465)/Homer	-	10.7933
LTBP4	chr19	41100600	41101341	1811	TGTGTGGGTG	Egr1(Zf)/K562-Egr1-ChIP-Seq(GSE32465)/Homer	+	10.7933
IGFBP7	chr4	57975800	57977800	-751	CACCCCCGCA	Egr1(Zf)/K562-Egr1-ChIP-Seq(GSE32465)/Homer	-	10.4174
PRSS12	chr4	119272861	119275000	-1297	CGCCCCCGCA	Egr1(Zf)/K562-Egr1-ChIP-Seq(GSE32465)/Homer	-	10.4006
COL1A2	chr7	94023800	94024600	-73	CGCCCCCGCA	Egr1(Zf)/K562-Egr1-ChIP-Seq(GSE32465)/Homer	-	10.4006
IGFBP4	chr17	38598827	38599990	-875	TGCGGGGGCG	Egr1(Zf)/K562-Egr1-ChIP-Seq(GSE32465)/Homer	+	10.4006
THBS1	chr15	39871325	39872384	-1955	CTCCCACGCA	Egr1(Zf)/K562-Egr1-ChIP-Seq(GSE32465)/Homer	-	10.3346
RAMP1	chr2	238767309	238770313	-227	CACCCACTCA	Egr1(Zf)/K562-Egr1-ChIP-Seq(GSE32465)/Homer	-	10.1265
GREM1	chr15	33009407	33012000	-768	TGAGTGGGCG	Egr1(Zf)/K562-Egr1-ChIP-Seq(GSE32465)/Homer	+	10.1098
IGFBP3	chr7	45962007	45962908	534	TGTGGGGGTG	Egr1(Zf)/K562-Egr1-ChIP-Seq(GSE32465)/Homer	+	9.86158
CD248	chr11	66084619	66086404	104	TGTGGGGGTG	Egr1(Zf)/K562-Egr1-ChIP-Seq(GSE32465)/Homer	+	9.86158
QSOX1	chr1	180124238	180126600	269	TGTGGGGGTG	Egr1(Zf)/K562-Egr1-ChIP-Seq(GSE32465)/Homer	+	9.86158
GPC1	chr2	241373800	241376600	-1288	CGCCCCCACA	Egr1(Zf)/K562-Egr1-ChIP-Seq(GSE32465)/Homer	-	9.84485
NID2	chr14	52534200	52534897	-1512	GGCGTGGGTG	Egr1(Zf)/K562-Egr1-ChIP-Seq(GSE32465)/Homer	+	9.81577
LOXL1	chr15	74218692	74220800	362	GGCGTGGGCG	Egr1(Zf)/K562-Egr1-ChIP-Seq(GSE32465)/Homer	+	9.79904
JAM3	chr11	133938996	133939600	176	GGCGTGGGCG	Egr1(Zf)/K562-Egr1-ChIP-Seq(GSE32465)/Homer	+	9.79904
RARRES2	chr7	150037641	150037792	-1122	CGCCCACGCC	Egr1(Zf)/K562-Egr1-ChIP-Seq(GSE32465)/Homer	-	9.79904
LTBP2	chr14	75077505	75079244	-1801	CGCCCACGCC	Egr1(Zf)/K562-Egr1-ChIP-Seq(GSE32465)/Homer	-	9.79904
VCAN	chr5	82768145	82771000	861	GGCGTGGGCG	Egr1(Zf)/K562-Egr1-ChIP-Seq(GSE32465)/Homer	+	9.79904
HEG1	chr3	124773400	124774479	-1402	CGCCCACGCC	Egr1(Zf)/K562-Egr1-ChIP-Seq(GSE32465)/Homer	-	9.79904
COLEC12	chr18	498800	501758	-1922	CGCCCACGCC	Egr1(Zf)/K562-Egr1-ChIP-Seq(GSE32465)/Homer	-	9.79904
TNC	chr9	117880442	117881220	-94	TGTGTGGGAG	Egr1(Zf)/K562-Egr1-ChIP-Seq(GSE32465)/Homer	+	9.77878
COL1A1	chr17	48278086	48278865	-907	CGCCCACGCT	Egr1(Zf)/K562-Egr1-ChIP-Seq(GSE32465)/Homer	-	9.69524
SVEP1	chr9	113341000	113342600	-1160	CGCCCACGCT	Egr1(Zf)/K562-Egr1-ChIP-Seq(GSE32465)/Homer	-	9.69524
NID2	chr14	52534200	52534897	-1512	TGCGGGGGAG	Egr1(Zf)/K562-Egr1-ChIP-Seq(GSE32465)/Homer	+	9.40281
COL7A1	chr3	48631600	48633592	-1100	TGCGGGGGAG	Egr1(Zf)/K562-Egr1-ChIP-Seq(GSE32465)/Homer	+	9.40281
MDK	chr11	46402018	46402170	-288	TGCGGGGGAG	Egr1(Zf)/K562-Egr1-ChIP-Seq(GSE32465)/Homer	+	9.40281
EFEMP2	chr11	65640377	65640931	-686	CACCCACACC	Egr1(Zf)/K562-Egr1-ChIP-Seq(GSE32465)/Homer	-	9.25997
COL6A2	chr21	47518615	47519228	604	CGCCCACACC	Egr1(Zf)/K562-Egr1-ChIP-Seq(GSE32465)/Homer	-	9.24324
VCAN	chr5	82768145	82771000	861	GGTGTGGGCG	Egr1(Zf)/K562-Egr1-ChIP-Seq(GSE32465)/Homer	+	9.24324
LAMA4	chr6	112574400	112574731	-1741	CACCCCCTCA	Egr1(Zf)/K562-Egr1-ChIP-Seq(GSE32465)/Homer	-	9.19474
RAMP1	chr2	238767309	238770313	-227	CACCCACGCG	Egr1(Zf)/K562-Egr1-ChIP-Seq(GSE32465)/Homer	-	9.13661
UACA	chr15	71056209	71056400	277	CACCCACGCG	Egr1(Zf)/K562-Egr1-ChIP-Seq(GSE32465)/Homer	-	9.13661
LTBP3	chr11	65325000	65325330	-1401	CACCCACGCG	Egr1(Zf)/K562-Egr1-ChIP-Seq(GSE32465)/Homer	-	9.13661
FLRT2	chr14	85995186	85999443	-1302	TGAGTGGGAG	Egr1(Zf)/K562-Egr1-ChIP-Seq(GSE32465)/Homer	+	9.11195
AEBP1	chr7	44143200	44145400	-760	GGCGGGGGTG	Egr1(Zf)/K562-Egr1-ChIP-Seq(GSE32465)/Homer	+	8.884
IL11	chr19	55881078	55882400	-753	CACCCCCGCC	Egr1(Zf)/K562-Egr1-ChIP-Seq(GSE32465)/Homer	-	8.884
MDK	chr11	46403214	46403551	908	GGCGGGGGTG	Egr1(Zf)/K562-Egr1-ChIP-Seq(GSE32465)/Homer	+	8.884
EGFR	chr7	55086895	55088477	181	CGCCCCCGCC	Egr1(Zf)/K562-Egr1-ChIP-Seq(GSE32465)/Homer	-	8.86727
COL12A1	chr6	75914220	75918716	-1547	CGCCCCCGCC	Egr1(Zf)/K562-Egr1-ChIP-Seq(GSE32465)/Homer	-	8.86727
PRSS12	chr4	119272861	119275000	-1297	GGCGGGGGCG	Egr1(Zf)/K562-Egr1-ChIP-Seq(GSE32465)/Homer	+	8.86727
LOXL1	chr15	74218692	74220800	362	CGCCCCCGCC	Egr1(Zf)/K562-Egr1-ChIP-Seq(GSE32465)/Homer	-	8.86727
DKK3	chr11	12030334	12030927	-982	CGCCCCCGCC	Egr1(Zf)/K562-Egr1-ChIP-Seq(GSE32465)/Homer	-	8.86727
AEBP1	chr7	44143200	44145400	-760	CGCCCCCGCC	Egr1(Zf)/K562-Egr1-ChIP-Seq(GSE32465)/Homer	-	8.86727
VEGFC	chr4	177712961	177714008	-920	GGCGGGGGCG	Egr1(Zf)/K562-Egr1-ChIP-Seq(GSE32465)/Homer	+	8.86727
LOXL4	chr10	100027600	100030000	-407	GGCGGGGGCG	Egr1(Zf)/K562-Egr1-ChIP-Seq(GSE32465)/Homer	+	8.86727
GAS6	chr13	114565400	114568000	-1646	GGCGGGGGCG	Egr1(Zf)/K562-Egr1-ChIP-Seq(GSE32465)/Homer	+	8.86727
TIMP3	chr22	33197662	33199800	-25	GGCGGGGGCG	Egr1(Zf)/K562-Egr1-ChIP-Seq(GSE32465)/Homer	+	8.86727
COL6A2	chr21	47517400	47518506	-611	GGCGGGGGCG	Egr1(Zf)/K562-Egr1-ChIP-Seq(GSE32465)/Homer	+	8.86727
LAMC1	chr1	182992340	182992748	-255	CGCCCCCGCC	Egr1(Zf)/K562-Egr1-ChIP-Seq(GSE32465)/Homer	-	8.86727
F3	chr1	95006035	95008400	-1321	CGCCCCCGCC	Egr1(Zf)/K562-Egr1-ChIP-Seq(GSE32465)/Homer	-	8.86727
FSTL3	chr19	675600	678310	-792	GGCGGGGGCG	Egr1(Zf)/K562-Egr1-ChIP-Seq(GSE32465)/Homer	+	8.86727
FSTL3	chr19	675600	678310	-792	CGCCCCCGCC	Egr1(Zf)/K562-Egr1-ChIP-Seq(GSE32465)/Homer	-	8.86727
LTBP3	chr11	65325791	65329048	-610	CGCCCCCGCC	Egr1(Zf)/K562-Egr1-ChIP-Seq(GSE32465)/Homer	-	8.86727
LTBP3	chr11	65325000	65325330	-1401	CGCCCCCGCC	Egr1(Zf)/K562-Egr1-ChIP-Seq(GSE32465)/Homer	-	8.86727
FBN1	chr15	48938651	48939000	605	CTCCCCCACA	Egr1(Zf)/K562-Egr1-ChIP-Seq(GSE32465)/Homer	-	8.84701
EFEMP2	chr11	65640377	65640931	-686	CTCCCCCACA	Egr1(Zf)/K562-Egr1-ChIP-Seq(GSE32465)/Homer	-	8.84701
PLAT	chr8	42066829	42067720	1587	CTCCCCCACA	Egr1(Zf)/K562-Egr1-ChIP-Seq(GSE32465)/Homer	-	8.84701
VCAN	chr5	82768145	82771000	861	CTCCCCCACA	Egr1(Zf)/K562-Egr1-ChIP-Seq(GSE32465)/Homer	-	8.84701
IGFBP6	chr12	53489810	53493270	-1410	TGTGGGGGAG	Egr1(Zf)/K562-Egr1-ChIP-Seq(GSE32465)/Homer	+	8.84701
LTBP2	chr14	75077505	75079244	-1801	GGCGTGGGAG	Egr1(Zf)/K562-Egr1-ChIP-Seq(GSE32465)/Homer	+	8.8012
RAMP1	chr2	238767309	238770313	-227	GGCGTGGGAG	Egr1(Zf)/K562-Egr1-ChIP-Seq(GSE32465)/Homer	+	8.8012
COL12A1	chr6	75914220	75918716	-1547	CACCCCCGCT	Egr1(Zf)/K562-Egr1-ChIP-Seq(GSE32465)/Homer	-	8.7802
LTBP4	chr19	41100600	41101341	1811	AGCGGGGGTG	Egr1(Zf)/K562-Egr1-ChIP-Seq(GSE32465)/Homer	+	8.7802
FST	chr5	52774416	52779000	-1823	CGCCCCCGCT	Egr1(Zf)/K562-Egr1-ChIP-Seq(GSE32465)/Homer	-	8.76347
LAMB1	chr7	107642000	107643330	-1700	AGCGGGGGCG	Egr1(Zf)/K562-Egr1-ChIP-Seq(GSE32465)/Homer	+	8.76347
EFEMP1	chr2	56150000	56151200	-1274	CGCCCCCGCT	Egr1(Zf)/K562-Egr1-ChIP-Seq(GSE32465)/Homer	-	8.76347
MDK	chr11	46402922	46403122	616	AGCGGGGGCG	Egr1(Zf)/K562-Egr1-ChIP-Seq(GSE32465)/Homer	+	8.76347
METRN	chr16	764000	765138	-1115	CGCCCCCGCT	Egr1(Zf)/K562-Egr1-ChIP-Seq(GSE32465)/Homer	-	8.76347
QSOX1	chr1	180124238	180126600	269	AGCGGGGGCG	Egr1(Zf)/K562-Egr1-ChIP-Seq(GSE32465)/Homer	+	8.76347
LAMB1	chr7	107642000	107643330	-1700	GGAGTGGGTG	Egr1(Zf)/K562-Egr1-ChIP-Seq(GSE32465)/Homer	+	8.59314
IGFBP6	chr12	53489810	53493270	-1410	GGAGTGGGTG	Egr1(Zf)/K562-Egr1-ChIP-Seq(GSE32465)/Homer	+	8.59314
CCBE1	chr18	57363359	57364560	-1253	GGAGTGGGCG	Egr1(Zf)/K562-Egr1-ChIP-Seq(GSE32465)/Homer	+	8.57641
FGF2	chr4	123747769	123749355	-94	CACCCACTCT	Egr1(Zf)/K562-Egr1-ChIP-Seq(GSE32465)/Homer	-	8.48934
DST	chr6	56820402	56821600	976	AGAGTGGGTG	Egr1(Zf)/K562-Egr1-ChIP-Seq(GSE32465)/Homer	+	8.48934
CTGF	chr6	132273200	132277226	687	GGTGGGGGTG	Egr1(Zf)/K562-Egr1-ChIP-Seq(GSE32465)/Homer	+	8.3282
MFAP2	chr1	17305437	17307800	-1893	CACCCCCACC	Egr1(Zf)/K562-Egr1-ChIP-Seq(GSE32465)/Homer	-	8.3282
GPC1	chr2	241373800	241376600	-1288	CACCCCCACC	Egr1(Zf)/K562-Egr1-ChIP-Seq(GSE32465)/Homer	-	8.3282
LOXL4	chr10	100027600	100030000	-407	CACCCCCACC	Egr1(Zf)/K562-Egr1-ChIP-Seq(GSE32465)/Homer	-	8.3282
DPP4	chr2	162929680	162930484	-1372	GGTGGGGGTG	Egr1(Zf)/K562-Egr1-ChIP-Seq(GSE32465)/Homer	+	8.3282
TWSG1	chr18	9335184	9335600	419	GGTGGGGGTG	Egr1(Zf)/K562-Egr1-ChIP-Seq(GSE32465)/Homer	+	8.3282
HEG1	chr3	124775195	124776709	393	CACCCCCACC	Egr1(Zf)/K562-Egr1-ChIP-Seq(GSE32465)/Homer	-	8.3282
EMILIN1	chr2	27300067	27300400	-1368	CACCCCCACC	Egr1(Zf)/K562-Egr1-ChIP-Seq(GSE32465)/Homer	-	8.3282
CLSTN1	chr1	9884299	9886000	-285	GGTGGGGGTG	Egr1(Zf)/K562-Egr1-ChIP-Seq(GSE32465)/Homer	+	8.3282
SULF1	chr8	70378400	70380000	-459	CGCCCCCACC	Egr1(Zf)/K562-Egr1-ChIP-Seq(GSE32465)/Homer	-	8.31147
TGFB1I1	chr16	31482600	31484400	-306	CGCCCCCACC	Egr1(Zf)/K562-Egr1-ChIP-Seq(GSE32465)/Homer	-	8.31147
FST	chr5	52774416	52779000	-1823	CGCCCCCACC	Egr1(Zf)/K562-Egr1-ChIP-Seq(GSE32465)/Homer	-	8.31147
VEGFC	chr4	177712961	177714008	-920	GGTGGGGGCG	Egr1(Zf)/K562-Egr1-ChIP-Seq(GSE32465)/Homer	+	8.31147
OLFML3	chr1	114521527	114522541	-536	CGCCCCCACC	Egr1(Zf)/K562-Egr1-ChIP-Seq(GSE32465)/Homer	-	8.31147
RAMP1	chr2	238767309	238770313	-227	GGTGGGGGCG	Egr1(Zf)/K562-Egr1-ChIP-Seq(GSE32465)/Homer	+	8.31147
LTBP4	chr19	41100600	41101341	1811	GGTGGGGGCG	Egr1(Zf)/K562-Egr1-ChIP-Seq(GSE32465)/Homer	+	8.31147
FLRT2	chr14	85995186	85999443	-1302	GGTGGGGGCG	Egr1(Zf)/K562-Egr1-ChIP-Seq(GSE32465)/Homer	+	8.31147
PAM	chr5	102089514	102092000	-171	GGTGGGGGCG	Egr1(Zf)/K562-Egr1-ChIP-Seq(GSE32465)/Homer	+	8.31147
PAM	chr5	102089514	102092000	-171	CGCCCCCACC	Egr1(Zf)/K562-Egr1-ChIP-Seq(GSE32465)/Homer	-	8.31147
CRIM1	chr2	36582600	36584744	-469	GGTGGGGGCG	Egr1(Zf)/K562-Egr1-ChIP-Seq(GSE32465)/Homer	+	8.31147
THBS2	chr6	169654523	169655000	384	CTCCCACACC	Egr1(Zf)/K562-Egr1-ChIP-Seq(GSE32465)/Homer	-	8.2454
MFAP4	chr17	19289806	19291600	-747	CTCCCACACC	Egr1(Zf)/K562-Egr1-ChIP-Seq(GSE32465)/Homer	-	8.2454
LTBP2	chr14	75079570	75080852	264	CTCCCACACC	Egr1(Zf)/K562-Egr1-ChIP-Seq(GSE32465)/Homer	-	8.2454
HSPG2	chr1	22262400	22262503	-1390	TGGGTGGGTG	Egr1(Zf)/K562-Egr1-ChIP-Seq(GSE32465)/Homer	+	8.22506
PCOLCE	chr7	100201400	100202294	1600	CACCCACCCA	Egr1(Zf)/K562-Egr1-ChIP-Seq(GSE32465)/Homer	-	8.22506
PCOLCE	chr7	100200009	100200755	209	CACCCACCCA	Egr1(Zf)/K562-Egr1-ChIP-Seq(GSE32465)/Homer	-	8.22506
IGFBP6	chr12	53489810	53493270	-1410	TGGGTGGGTG	Egr1(Zf)/K562-Egr1-ChIP-Seq(GSE32465)/Homer	+	8.22506
FLRT2	chr14	85995186	85999443	-1302	TGGGTGGGTG	Egr1(Zf)/K562-Egr1-ChIP-Seq(GSE32465)/Homer	+	8.22506
MFAP4	chr17	19289806	19291600	-747	AGTGGGGGTG	Egr1(Zf)/K562-Egr1-ChIP-Seq(GSE32465)/Homer	+	8.2244
VASN	chr16	4423306	4423792	1457	CACCCCCACT	Egr1(Zf)/K562-Egr1-ChIP-Seq(GSE32465)/Homer	-	8.2244
TIMP3	chr22	33197662	33199800	-25	AGTGGGGGTG	Egr1(Zf)/K562-Egr1-ChIP-Seq(GSE32465)/Homer	+	8.2244
COL7A1	chr3	48631600	48633592	-1100	AGTGGGGGTG	Egr1(Zf)/K562-Egr1-ChIP-Seq(GSE32465)/Homer	+	8.2244
FLRT2	chr14	85995186	85999443	-1302	AGTGGGGGTG	Egr1(Zf)/K562-Egr1-ChIP-Seq(GSE32465)/Homer	+	8.2244
LAMB2	chr3	49169233	49170200	-1318	AGTGGGGGTG	Egr1(Zf)/K562-Egr1-ChIP-Seq(GSE32465)/Homer	+	8.2244
FBN1	chr15	48936400	48938600	-1646	CGCCCCCACT	Egr1(Zf)/K562-Egr1-ChIP-Seq(GSE32465)/Homer	-	8.20767
VCAN	chr5	82768145	82771000	861	CGCCCCCACT	Egr1(Zf)/K562-Egr1-ChIP-Seq(GSE32465)/Homer	-	8.20767
PAM	chr5	102089514	102092000	-171	AGTGGGGGCG	Egr1(Zf)/K562-Egr1-ChIP-Seq(GSE32465)/Homer	+	8.20767
WNT5B	chr12	1638647	1639933	-410	CACCCCCGCG	Egr1(Zf)/K562-Egr1-ChIP-Seq(GSE32465)/Homer	-	8.20483
MFGE8	chr15	89456728	89457166	86	CGCGGGGGTG	Egr1(Zf)/K562-Egr1-ChIP-Seq(GSE32465)/Homer	+	8.20483
GREM1	chr15	33009407	33012000	-768	CGCGGGGGTG	Egr1(Zf)/K562-Egr1-ChIP-Seq(GSE32465)/Homer	+	8.20483
COL6A1	chr21	47401603	47403536	-48	CGCGGGGGTG	Egr1(Zf)/K562-Egr1-ChIP-Seq(GSE32465)/Homer	+	8.20483
LAMA4	chr6	112575002	112576200	-1139	CGCGGGGGCG	Egr1(Zf)/K562-Egr1-ChIP-Seq(GSE32465)/Homer	+	8.18811
LOXL1	chr15	74218692	74220800	362	CGCGGGGGCG	Egr1(Zf)/K562-Egr1-ChIP-Seq(GSE32465)/Homer	+	8.18811
MFAP2	chr1	17305437	17307800	-1893	CGCCCCCGCG	Egr1(Zf)/K562-Egr1-ChIP-Seq(GSE32465)/Homer	-	8.18811
TFPI2	chr7	93519036	93520600	-1267	CGCCCCCGCG	Egr1(Zf)/K562-Egr1-ChIP-Seq(GSE32465)/Homer	-	8.18811
GPC1	chr2	241373800	241376600	-1288	CGCCCCCGCG	Egr1(Zf)/K562-Egr1-ChIP-Seq(GSE32465)/Homer	-	8.18811
MFAP4	chr17	19289806	19291600	-747	TGAGGGGGAG	Egr1(Zf)/K562-Egr1-ChIP-Seq(GSE32465)/Homer	+	8.18018
F2R	chr5	76012215	76014000	347	CTCCCACACT	Egr1(Zf)/K562-Egr1-ChIP-Seq(GSE32465)/Homer	-	8.14161
EMILIN1	chr2	27303016	27304808	1581	AGTGTGGGAG	Egr1(Zf)/K562-Egr1-ChIP-Seq(GSE32465)/Homer	+	8.14161
COL6A1	chr21	47401603	47403536	-48	CTCCCACGCG	Egr1(Zf)/K562-Egr1-ChIP-Seq(GSE32465)/Homer	-	8.12204
LGALS1	chr22	38071726	38072400	111	CACCCACTCG	Egr1(Zf)/K562-Egr1-ChIP-Seq(GSE32465)/Homer	-	7.91398
CRIM1	chr2	36582600	36584744	-469	CGCCCACTCG	Egr1(Zf)/K562-Egr1-ChIP-Seq(GSE32465)/Homer	-	7.89725
COL1A2	chr7	94023800	94024600	-73	GGCGGGGGAG	Egr1(Zf)/K562-Egr1-ChIP-Seq(GSE32465)/Homer	+	7.86943
LOX	chr5	121414271	121414496	291	GGCGGGGGAG	Egr1(Zf)/K562-Egr1-ChIP-Seq(GSE32465)/Homer	+	7.86943
DKK3	chr11	12030334	12030927	-982	CTCCCCCGCC	Egr1(Zf)/K562-Egr1-ChIP-Seq(GSE32465)/Homer	-	7.86943
LAMB1	chr7	107642000	107643330	-1700	GGCGGGGGAG	Egr1(Zf)/K562-Egr1-ChIP-Seq(GSE32465)/Homer	+	7.86943
GPC1	chr2	241373800	241376600	-1288	GGCGGGGGAG	Egr1(Zf)/K562-Egr1-ChIP-Seq(GSE32465)/Homer	+	7.86943
VASN	chr16	4421870	4423200	21	CTCCCCCGCC	Egr1(Zf)/K562-Egr1-ChIP-Seq(GSE32465)/Homer	-	7.86943
FGF2	chr4	123747769	123749355	-94	CTCCCCCGCC	Egr1(Zf)/K562-Egr1-ChIP-Seq(GSE32465)/Homer	-	7.86943
COL6A2	chr21	47517400	47518506	-611	GGCGGGGGAG	Egr1(Zf)/K562-Egr1-ChIP-Seq(GSE32465)/Homer	+	7.86943
F2R	chr5	76012215	76014000	347	GGCGGGGGAG	Egr1(Zf)/K562-Egr1-ChIP-Seq(GSE32465)/Homer	+	7.86943
CLSTN1	chr1	9884121	9884215	-463	GGCGGGGGAG	Egr1(Zf)/K562-Egr1-ChIP-Seq(GSE32465)/Homer	+	7.86943
ADM	chr11	10326400	10327200	173	CTCCCCCGCT	Egr1(Zf)/K562-Egr1-ChIP-Seq(GSE32465)/Homer	-	7.76563
SULF1	chr8	70378400	70380000	-459	CACCCCCTCC	Egr1(Zf)/K562-Egr1-ChIP-Seq(GSE32465)/Homer	-	7.66137
FBN1	chr15	48936400	48938600	-1646	CACCCCCTCC	Egr1(Zf)/K562-Egr1-ChIP-Seq(GSE32465)/Homer	-	7.66137
COL1A1	chr17	48278086	48278865	-907	CACCCCCTCC	Egr1(Zf)/K562-Egr1-ChIP-Seq(GSE32465)/Homer	-	7.66137
BDNF	chr11	27742872	27744800	-733	GGAGGGGGTG	Egr1(Zf)/K562-Egr1-ChIP-Seq(GSE32465)/Homer	+	7.66137
FST	chr5	52774416	52779000	-1823	CACCCCCTCC	Egr1(Zf)/K562-Egr1-ChIP-Seq(GSE32465)/Homer	-	7.66137
PCOLCE	chr7	100201400	100202294	1600	CACCCCCTCC	Egr1(Zf)/K562-Egr1-ChIP-Seq(GSE32465)/Homer	-	7.66137
PCOLCE	chr7	100200009	100200755	209	CACCCCCTCC	Egr1(Zf)/K562-Egr1-ChIP-Seq(GSE32465)/Homer	-	7.66137
OLFML3	chr1	114521527	114522541	-536	GGAGGGGGTG	Egr1(Zf)/K562-Egr1-ChIP-Seq(GSE32465)/Homer	+	7.66137
FGF2	chr4	123747769	123749355	-94	CACCCCCTCC	Egr1(Zf)/K562-Egr1-ChIP-Seq(GSE32465)/Homer	-	7.66137
COL6A1	chr21	47401603	47403536	-48	CACCCCCTCC	Egr1(Zf)/K562-Egr1-ChIP-Seq(GSE32465)/Homer	-	7.66137
LGALS1	chr22	38070793	38071600	-822	CACCCCCTCC	Egr1(Zf)/K562-Egr1-ChIP-Seq(GSE32465)/Homer	-	7.66137
COL1A1	chr17	48278086	48278865	-907	CACCCCCACG	Egr1(Zf)/K562-Egr1-ChIP-Seq(GSE32465)/Homer	-	7.64904
LTBP1	chr2	33171520	33173200	-519	CACCCCCACG	Egr1(Zf)/K562-Egr1-ChIP-Seq(GSE32465)/Homer	-	7.64904
CRIM1	chr2	36582600	36584744	-469	CGTGGGGGTG	Egr1(Zf)/K562-Egr1-ChIP-Seq(GSE32465)/Homer	+	7.64904
COL1A2	chr7	94022600	94023025	-1273	CACACACGCA	Egr1(Zf)/K562-Egr1-ChIP-Seq(GSE32465)/Homer	-	7.64682
VASN	chr16	4421870	4423200	21	CACACACGCA	Egr1(Zf)/K562-Egr1-ChIP-Seq(GSE32465)/Homer	-	7.64682
FSTL3	chr19	675600	678310	-792	CACACACGCA	Egr1(Zf)/K562-Egr1-ChIP-Seq(GSE32465)/Homer	-	7.64682
COL12A1	chr6	75914220	75918716	-1547	CGCCCCCTCC	Egr1(Zf)/K562-Egr1-ChIP-Seq(GSE32465)/Homer	-	7.64464
PRSS12	chr4	119272861	119275000	-1297	GGAGGGGGCG	Egr1(Zf)/K562-Egr1-ChIP-Seq(GSE32465)/Homer	+	7.64464
LOXL1	chr15	74218692	74220800	362	CGCCCCCTCC	Egr1(Zf)/K562-Egr1-ChIP-Seq(GSE32465)/Homer	-	7.64464
IGFBP5	chr2	217558432	217560081	-1816	GGAGGGGGCG	Egr1(Zf)/K562-Egr1-ChIP-Seq(GSE32465)/Homer	+	7.64464
COL5A1	chr9	137533765	137535400	145	CGCCCCCTCC	Egr1(Zf)/K562-Egr1-ChIP-Seq(GSE32465)/Homer	-	7.64464
GPC1	chr2	241373800	241376600	-1288	CGCCCCCTCC	Egr1(Zf)/K562-Egr1-ChIP-Seq(GSE32465)/Homer	-	7.64464
IGFBP4	chr17	38598827	38599990	-875	CGCCCCCTCC	Egr1(Zf)/K562-Egr1-ChIP-Seq(GSE32465)/Homer	-	7.64464
ADAMTS2	chr5	178771438	178772162	-993	GGAGGGGGCG	Egr1(Zf)/K562-Egr1-ChIP-Seq(GSE32465)/Homer	+	7.64464
LIF	chr22	30641800	30643000	-1040	CGCCCCCTCC	Egr1(Zf)/K562-Egr1-ChIP-Seq(GSE32465)/Homer	-	7.64464
LAMB1	chr7	107643757	107644315	57	CGTGGGGGCG	Egr1(Zf)/K562-Egr1-ChIP-Seq(GSE32465)/Homer	+	7.63231
LAMB1	chr7	107642000	107643330	-1700	TGCGTGTGCG	Egr1(Zf)/K562-Egr1-ChIP-Seq(GSE32465)/Homer	+	7.63009
LAMB1	chr7	107643757	107644315	57	TGCGTGGGGG	Egr1(Zf)/K562-Egr1-ChIP-Seq(GSE32465)/Homer	+	7.60673
TGFB1I1	chr16	31482600	31484400	-306	TCTGTGGGTG	Egr1(Zf)/K562-Egr1-ChIP-Seq(GSE32465)/Homer	+	7.59467
THBS1	chr15	39871325	39872384	-1955	CACCCACAGA	Egr1(Zf)/K562-Egr1-ChIP-Seq(GSE32465)/Homer	-	7.59467
MFAP2	chr1	17305437	17307800	-1893	GGAGTGGGAG	Egr1(Zf)/K562-Egr1-ChIP-Seq(GSE32465)/Homer	+	7.57857
PODN	chr1	53527200	53529354	-654	GGAGTGGGAG	Egr1(Zf)/K562-Egr1-ChIP-Seq(GSE32465)/Homer	+	7.57857
GPC1	chr2	241373800	241376600	-1288	GGAGTGGGAG	Egr1(Zf)/K562-Egr1-ChIP-Seq(GSE32465)/Homer	+	7.57857
RARRES2	chr7	150038982	150039600	219	CTCCCACTCC	Egr1(Zf)/K562-Egr1-ChIP-Seq(GSE32465)/Homer	-	7.57857
GREM1	chr15	33009407	33012000	-768	GGAGTGGGAG	Egr1(Zf)/K562-Egr1-ChIP-Seq(GSE32465)/Homer	+	7.57857
VCAN	chr5	82766787	82767924	-497	GGAGTGGGAG	Egr1(Zf)/K562-Egr1-ChIP-Seq(GSE32465)/Homer	+	7.57857
VCAN	chr5	82766787	82767924	-497	TCTGTGGGCG	Egr1(Zf)/K562-Egr1-ChIP-Seq(GSE32465)/Homer	+	7.57795
FSTL3	chr19	675600	678310	-792	TCTGTGGGCG	Egr1(Zf)/K562-Egr1-ChIP-Seq(GSE32465)/Homer	+	7.57795
FBLN1	chr22	45898400	45899400	282	AGAGGGGGTG	Egr1(Zf)/K562-Egr1-ChIP-Seq(GSE32465)/Homer	+	7.55757
PODN	chr1	53527200	53529354	-654	CACCCCCTCT	Egr1(Zf)/K562-Egr1-ChIP-Seq(GSE32465)/Homer	-	7.55757
COL7A1	chr3	48631600	48633592	-1100	CACCCCCTCT	Egr1(Zf)/K562-Egr1-ChIP-Seq(GSE32465)/Homer	-	7.55757
ARSJ	chr4	114900426	114901145	-457	AGAGGGGGTG	Egr1(Zf)/K562-Egr1-ChIP-Seq(GSE32465)/Homer	+	7.55757
METRN	chr16	765186	767000	71	CACCCCCTCT	Egr1(Zf)/K562-Egr1-ChIP-Seq(GSE32465)/Homer	-	7.55757
FBLN1	chr22	45898400	45899400	282	CGCCCCCTCT	Egr1(Zf)/K562-Egr1-ChIP-Seq(GSE32465)/Homer	-	7.54084
TWSG1	chr18	9333800	9334289	-965	CGCCCCCTCT	Egr1(Zf)/K562-Egr1-ChIP-Seq(GSE32465)/Homer	-	7.54084
ACTN4	chr19	39137761	39138200	-528	AGAGGGGGCG	Egr1(Zf)/K562-Egr1-ChIP-Seq(GSE32465)/Homer	+	7.54084
LAMA4	chr6	112575002	112576200	-1139	CTCCCACTCT	Egr1(Zf)/K562-Egr1-ChIP-Seq(GSE32465)/Homer	-	7.47478
COL1A2	chr7	94025060	94025800	1187	AGAGTGGGAG	Egr1(Zf)/K562-Egr1-ChIP-Seq(GSE32465)/Homer	+	7.47478
EMILIN1	chr2	27300778	27301200	-657	CTCCCACTCT	Egr1(Zf)/K562-Egr1-ChIP-Seq(GSE32465)/Homer	-	7.47478
CALU	chr7	128377923	128378600	-1423	CTCCCACTCT	Egr1(Zf)/K562-Egr1-ChIP-Seq(GSE32465)/Homer	-	7.47478
EMILIN1	chr2	27303016	27304808	1581	TATGGGGGCG	Egr1(Zf)/K562-Egr1-ChIP-Seq(GSE32465)/Homer	+	7.41936
FST	chr5	52774416	52779000	-1823	GACGTGGGCG	Egr1(Zf)/K562-Egr1-ChIP-Seq(GSE32465)/Homer	+	7.37356
MFGE8	chr15	89456728	89457166	86	GGGCGGGAAAAG	E2F7(E2F)/Hela-E2F7-ChIP-Seq(GSE32673)/Homer	-	11.4703
VCAN	chr5	82768145	82771000	861	GGGCGGGAAAAG	E2F7(E2F)/Hela-E2F7-ChIP-Seq(GSE32673)/Homer	-	11.4703
PTX3	chr3	157155205	157156000	627	AGGCGGGAAAAT	E2F7(E2F)/Hela-E2F7-ChIP-Seq(GSE32673)/Homer	-	10.9765
GPC1	chr2	241373800	241376600	-1288	GGGCGGGAACTG	E2F7(E2F)/Hela-E2F7-ChIP-Seq(GSE32673)/Homer	-	10.1331
GAS6	chr13	114565400	114568000	-1646	CAGTTCCCGCCC	E2F7(E2F)/Hela-E2F7-ChIP-Seq(GSE32673)/Homer	+	10.1331
F2R	chr5	76010687	76011780	-1181	GCGCGGGAAAGG	E2F7(E2F)/Hela-E2F7-ChIP-Seq(GSE32673)/Homer	-	10.0017
FSTL3	chr19	675600	678310	-792	AGGCGGGAGAAG	E2F7(E2F)/Hela-E2F7-ChIP-Seq(GSE32673)/Homer	-	9.78029
CD248	chr11	66084619	66086404	104	CTCTTCCCGCCC	E2F7(E2F)/Hela-E2F7-ChIP-Seq(GSE32673)/Homer	+	9.70749
SVEP1	chr9	113341000	113342600	-1160	GGGCGGGAAGAG	E2F7(E2F)/Hela-E2F7-ChIP-Seq(GSE32673)/Homer	-	9.70749
COL18A1	chr21	46823800	46825055	-1252	GGGCGGGAAGAG	E2F7(E2F)/Hela-E2F7-ChIP-Seq(GSE32673)/Homer	-	9.70749
TNFRSF11B	chr8	119963600	119965000	-839	CCCTTCCCGCCA	E2F7(E2F)/Hela-E2F7-ChIP-Seq(GSE32673)/Homer	+	9.68498
LGALS1	chr22	38070793	38071600	-822	CCCTTCCCGCCA	E2F7(E2F)/Hela-E2F7-ChIP-Seq(GSE32673)/Homer	+	9.68498
CTHRC1	chr8	104385029	104385497	1286	AAATTCCCGCCA	E2F7(E2F)/Hela-E2F7-ChIP-Seq(GSE32673)/Homer	+	9.68323
COL7A1	chr3	48631600	48633592	-1100	AGGCGGGAACCC	E2F7(E2F)/Hela-E2F7-ChIP-Seq(GSE32673)/Homer	-	9.62304
LGALS1	chr22	38072600	38072918	985	GGGCGGGAACAA	E2F7(E2F)/Hela-E2F7-ChIP-Seq(GSE32673)/Homer	-	9.49497
BDNF	chr11	27742872	27744800	-733	GGGCGGGAAGAC	E2F7(E2F)/Hela-E2F7-ChIP-Seq(GSE32673)/Homer	-	9.46996
ECM1	chr1	150480012	150481400	-526	GGGCGGGAGATC	E2F7(E2F)/Hela-E2F7-ChIP-Seq(GSE32673)/Homer	-	9.40832
LOX	chr5	121414271	121414496	291	AGGCGGGAAGTC	E2F7(E2F)/Hela-E2F7-ChIP-Seq(GSE32673)/Homer	-	9.38885
TNC	chr9	117880442	117881220	-94	GAATTCCCGCCT	E2F7(E2F)/Hela-E2F7-ChIP-Seq(GSE32673)/Homer	+	9.37928
FBLN1	chr22	45898400	45899400	282	CGCTTCCCGCCT	E2F7(E2F)/Hela-E2F7-ChIP-Seq(GSE32673)/Homer	+	9.32714
LTBP2	chr14	75077505	75079244	-1801	CGCTTCCCGCCC	E2F7(E2F)/Hela-E2F7-ChIP-Seq(GSE32673)/Homer	+	9.30048
ITGB1	chr10	33293496	33295770	-1224	AGGCGGGAGAAT	E2F7(E2F)/Hela-E2F7-ChIP-Seq(GSE32673)/Homer	-	9.2599
FGFR1	chr8	38326616	38327200	264	GTCTTCCCGCGA	E2F7(E2F)/Hela-E2F7-ChIP-Seq(GSE32673)/Homer	+	9.25083
METRN	chr16	765186	767000	71	TGGCGGGAATGT	E2F7(E2F)/Hela-E2F7-ChIP-Seq(GSE32673)/Homer	-	9.15502
FST	chr5	52774416	52779000	-1823	AGGCGGGAGAGG	E2F7(E2F)/Hela-E2F7-ChIP-Seq(GSE32673)/Homer	-	9.1443
NID1	chr1	236227050	236228124	-1412	AGGCGGGAGACC	E2F7(E2F)/Hela-E2F7-ChIP-Seq(GSE32673)/Homer	-	9.13574
IGFBP4	chr17	38598827	38599990	-875	GGGCGGGAGAGG	E2F7(E2F)/Hela-E2F7-ChIP-Seq(GSE32673)/Homer	-	9.11763
PAM	chr5	102089514	102092000	-171	AGGCGGGAAGCC	E2F7(E2F)/Hela-E2F7-ChIP-Seq(GSE32673)/Homer	-	9.08961
COL8A1	chr3	99356076	99356533	-1243	CCATTCCCGCCT	E2F7(E2F)/Hela-E2F7-ChIP-Seq(GSE32673)/Homer	+	9.0886
DKK3	chr11	12030996	12031800	-320	AACTTCCCGCCC	E2F7(E2F)/Hela-E2F7-ChIP-Seq(GSE32673)/Homer	+	9.07932
FBN1	chr15	48936400	48938600	-1646	CCTCTCCCGCGA	E2F7(E2F)/Hela-E2F7-ChIP-Seq(GSE32673)/Homer	+	8.89851
ADAMTS2	chr5	178772255	178772439	-176	CGGCGCGAAAGT	E2F7(E2F)/Hela-E2F7-ChIP-Seq(GSE32673)/Homer	-	8.85078
FGF2	chr4	123747769	123749355	-94	GCCTTCCCGCCC	E2F7(E2F)/Hela-E2F7-ChIP-Seq(GSE32673)/Homer	+	8.83397
NID1	chr1	236228808	236229400	346	TGGCGGGGAAAG	E2F7(E2F)/Hela-E2F7-ChIP-Seq(GSE32673)/Homer	-	8.82668
PLAT	chr8	42065000	42065800	-242	TGGCGGGAGCTC	E2F7(E2F)/Hela-E2F7-ChIP-Seq(GSE32673)/Homer	-	8.79245
TNFRSF11B	chr8	119963600	119965000	-839	CCTTCCCGCC	E2F6(E2F)/Hela-E2F6-ChIP-Seq(GSE31477)/Homer	-	9.03543
FGF2	chr4	123747769	123749355	-94	CCTTCCCGCC	E2F6(E2F)/Hela-E2F6-ChIP-Seq(GSE31477)/Homer	-	9.03543
LGALS1	chr22	38070793	38071600	-822	CCTTCCCGCC	E2F6(E2F)/Hela-E2F6-ChIP-Seq(GSE31477)/Homer	-	9.03543
MFGE8	chr15	89456728	89457166	86	GGCGGGAAAA	E2F6(E2F)/Hela-E2F6-ChIP-Seq(GSE31477)/Homer	+	8.88244
PTX3	chr3	157155205	157156000	627	GGCGGGAAAA	E2F6(E2F)/Hela-E2F6-ChIP-Seq(GSE31477)/Homer	+	8.88244
VCAN	chr5	82768145	82771000	861	GGCGGGAAAA	E2F6(E2F)/Hela-E2F6-ChIP-Seq(GSE31477)/Homer	+	8.88244
FBLN1	chr22	45898400	45899400	282	GCTTCCCGCC	E2F6(E2F)/Hela-E2F6-ChIP-Seq(GSE31477)/Homer	-	8.88073
LTBP2	chr14	75077505	75079244	-1801	GCTTCCCGCC	E2F6(E2F)/Hela-E2F6-ChIP-Seq(GSE31477)/Homer	-	8.88073
PAM	chr5	102089514	102092000	-171	GGCGGGAAGC	E2F6(E2F)/Hela-E2F6-ChIP-Seq(GSE31477)/Homer	+	8.88073
LOX	chr5	121414271	121414496	291	GGCGGGAAGT	E2F6(E2F)/Hela-E2F6-ChIP-Seq(GSE31477)/Homer	+	8.82471
DKK3	chr11	12030996	12031800	-320	ACTTCCCGCC	E2F6(E2F)/Hela-E2F6-ChIP-Seq(GSE31477)/Homer	-	8.82471
F2R	chr5	76010687	76011780	-1181	CGCGGGAAAG	E2F6(E2F)/Hela-E2F6-ChIP-Seq(GSE31477)/Homer	+	8.7832
LTBP3	chr11	65325791	65329048	-610	AGCGGGAAAG	E2F6(E2F)/Hela-E2F6-ChIP-Seq(GSE31477)/Homer	+	8.75219
CD248	chr11	66084619	66086404	104	TCTTCCCGCC	E2F6(E2F)/Hela-E2F6-ChIP-Seq(GSE31477)/Homer	-	8.62997
SVEP1	chr9	113341000	113342600	-1160	GGCGGGAAGA	E2F6(E2F)/Hela-E2F6-ChIP-Seq(GSE31477)/Homer	+	8.62997
BDNF	chr11	27742872	27744800	-733	GGCGGGAAGA	E2F6(E2F)/Hela-E2F6-ChIP-Seq(GSE31477)/Homer	+	8.62997
COL18A1	chr21	46823800	46825055	-1252	GGCGGGAAGA	E2F6(E2F)/Hela-E2F6-ChIP-Seq(GSE31477)/Homer	+	8.62997
NID1	chr1	236227050	236228124	-1412	GTTTCCCGCT	E2F6(E2F)/Hela-E2F6-ChIP-Seq(GSE31477)/Homer	-	8.59749
COL18A1	chr21	46823800	46825055	-1252	CCTTCCCGCT	E2F6(E2F)/Hela-E2F6-ChIP-Seq(GSE31477)/Homer	-	8.49972
COL8A1	chr3	99356076	99356533	-1243	CATTCCCGCC	E2F6(E2F)/Hela-E2F6-ChIP-Seq(GSE31477)/Homer	-	8.46888
METRN	chr16	765186	767000	71	GGCGGGAATG	E2F6(E2F)/Hela-E2F6-ChIP-Seq(GSE31477)/Homer	+	8.46888
FBN1	chr15	48936400	48938600	-1646	CTCTCCCGCC	E2F6(E2F)/Hela-E2F6-ChIP-Seq(GSE31477)/Homer	-	8.43138
AEBP1	chr7	44143200	44145400	-760	CTCTCCCGCC	E2F6(E2F)/Hela-E2F6-ChIP-Seq(GSE31477)/Homer	-	8.43138
PODN	chr1	53527200	53529354	-654	GGCGGGAGAG	E2F6(E2F)/Hela-E2F6-ChIP-Seq(GSE31477)/Homer	+	8.43138
FST	chr5	52774416	52779000	-1823	GGCGGGAGAG	E2F6(E2F)/Hela-E2F6-ChIP-Seq(GSE31477)/Homer	+	8.43138
IGFBP4	chr17	38598827	38599990	-875	GGCGGGAGAG	E2F6(E2F)/Hela-E2F6-ChIP-Seq(GSE31477)/Homer	+	8.43138
COL7A1	chr3	48631600	48633592	-1100	GGCGGGAACC	E2F6(E2F)/Hela-E2F6-ChIP-Seq(GSE31477)/Homer	+	8.37909
PRSS12	chr4	119272861	119275000	-1297	CGCGGGAAGC	E2F6(E2F)/Hela-E2F6-ChIP-Seq(GSE31477)/Homer	+	8.37603
NID2	chr14	52534200	52534897	-1512	CGCGGGAAGC	E2F6(E2F)/Hela-E2F6-ChIP-Seq(GSE31477)/Homer	+	8.37603
F2R	chr5	76010687	76011780	-1181	CGCGGGAAGC	E2F6(E2F)/Hela-E2F6-ChIP-Seq(GSE31477)/Homer	+	8.37603
GPC1	chr2	241373800	241376600	-1288	GGCGGGAACT	E2F6(E2F)/Hela-E2F6-ChIP-Seq(GSE31477)/Homer	+	8.32307
GAS6	chr13	114565400	114568000	-1646	AGTTCCCGCC	E2F6(E2F)/Hela-E2F6-ChIP-Seq(GSE31477)/Homer	-	8.32307
NID1	chr1	236228808	236229400	346	GGCGGGAATC	E2F6(E2F)/Hela-E2F6-ChIP-Seq(GSE31477)/Homer	+	8.31417
NID1	chr1	236227050	236228124	-1412	GGCGGGAGAC	E2F6(E2F)/Hela-E2F6-ChIP-Seq(GSE31477)/Homer	+	8.27667
CTHRC1	chr8	104385029	104385497	1286	AATTCCCGCC	E2F6(E2F)/Hela-E2F6-ChIP-Seq(GSE31477)/Homer	-	8.25815
TNC	chr9	117880442	117881220	-94	AATTCCCGCC	E2F6(E2F)/Hela-E2F6-ChIP-Seq(GSE31477)/Homer	-	8.25815
ECM1	chr1	150480012	150481400	-526	GGCGGGAGAT	E2F6(E2F)/Hela-E2F6-ChIP-Seq(GSE31477)/Homer	+	8.22066
PRSS12	chr4	119272861	119275000	-1297	CCCTCCCGCC	E2F6(E2F)/Hela-E2F6-ChIP-Seq(GSE31477)/Homer	-	8.17891
ANGPTL2	chr9	129884800	129885917	-362	CCCTCCCGCC	E2F6(E2F)/Hela-E2F6-ChIP-Seq(GSE31477)/Homer	-	8.17891
LOX	chr5	121412621	121413866	-1359	GGCGGGAGGG	E2F6(E2F)/Hela-E2F6-ChIP-Seq(GSE31477)/Homer	+	8.17891
COL5A1	chr9	137533765	137535400	145	CCCTCCCGCC	E2F6(E2F)/Hela-E2F6-ChIP-Seq(GSE31477)/Homer	-	8.17891
BDNF	chr11	27742872	27744800	-733	GGCGGGAGGG	E2F6(E2F)/Hela-E2F6-ChIP-Seq(GSE31477)/Homer	+	8.17891
GPC1	chr2	241373800	241376600	-1288	CCCTCCCGCC	E2F6(E2F)/Hela-E2F6-ChIP-Seq(GSE31477)/Homer	-	8.17891
FN1	chr2	216300158	216300979	-737	CCCTCCCGCC	E2F6(E2F)/Hela-E2F6-ChIP-Seq(GSE31477)/Homer	-	8.17891
GAS6	chr13	114565400	114568000	-1646	GGCGGGAGGG	E2F6(E2F)/Hela-E2F6-ChIP-Seq(GSE31477)/Homer	+	8.17891
COL6A1	chr21	47401603	47403536	-48	CCCTCCCGCC	E2F6(E2F)/Hela-E2F6-ChIP-Seq(GSE31477)/Homer	-	8.17891
COL6A1	chr21	47400800	47401531	-851	CCCTCCCGCC	E2F6(E2F)/Hela-E2F6-ChIP-Seq(GSE31477)/Homer	-	8.17891
LTBP3	chr11	65325497	65325694	-904	GGCGGGAGGG	E2F6(E2F)/Hela-E2F6-ChIP-Seq(GSE31477)/Homer	+	8.17891
LGALS1	chr22	38072600	38072918	985	GGCGGGAACA	E2F6(E2F)/Hela-E2F6-ChIP-Seq(GSE31477)/Homer	+	8.12833
LTBP1	chr2	33171520	33173200	-519	CGCGGGAAGA	E2F6(E2F)/Hela-E2F6-ChIP-Seq(GSE31477)/Homer	+	8.12527
FGF2	chr4	123747769	123749355	-94	TCTTCCCGCG	E2F6(E2F)/Hela-E2F6-ChIP-Seq(GSE31477)/Homer	-	8.12527
FGFR1	chr8	38326616	38327200	264	TCTTCCCGCG	E2F6(E2F)/Hela-E2F6-ChIP-Seq(GSE31477)/Homer	-	8.12527
COL1A1	chr17	48278086	48278865	-907	TCTTCCCGCT	E2F6(E2F)/Hela-E2F6-ChIP-Seq(GSE31477)/Homer	-	8.09426
FN1	chr2	216300158	216300979	-737	TCTTCCCGCT	E2F6(E2F)/Hela-E2F6-ChIP-Seq(GSE31477)/Homer	-	8.09426
MFAP2	chr1	17305437	17307800	-1893	GGCGGGAGAA	E2F6(E2F)/Hela-E2F6-ChIP-Seq(GSE31477)/Homer	+	8.02591
FSTL3	chr19	675600	678310	-792	GGCGGGAGAA	E2F6(E2F)/Hela-E2F6-ChIP-Seq(GSE31477)/Homer	+	8.02591
ITGB1	chr10	33293496	33295770	-1224	GGCGGGAGAA	E2F6(E2F)/Hela-E2F6-ChIP-Seq(GSE31477)/Homer	+	8.02591
PRSS12	chr4	119272861	119275000	-1297	GCCTCCCGCC	E2F6(E2F)/Hela-E2F6-ChIP-Seq(GSE31477)/Homer	-	8.0242
WNT5B	chr12	1638647	1639933	-410	GGCGGGAGGC	E2F6(E2F)/Hela-E2F6-ChIP-Seq(GSE31477)/Homer	+	8.0242
GPC1	chr2	241373800	241376600	-1288	GCCTCCCGCC	E2F6(E2F)/Hela-E2F6-ChIP-Seq(GSE31477)/Homer	-	8.0242
LOXL4	chr10	100027600	100030000	-407	GCCTCCCGCC	E2F6(E2F)/Hela-E2F6-ChIP-Seq(GSE31477)/Homer	-	8.0242
FGF2	chr4	123747769	123749355	-94	GGCGGGAGGC	E2F6(E2F)/Hela-E2F6-ChIP-Seq(GSE31477)/Homer	+	8.0242
LTBP2	chr14	75079570	75080852	264	GCCTCCCGCC	E2F6(E2F)/Hela-E2F6-ChIP-Seq(GSE31477)/Homer	-	8.0242
COL6A2	chr21	47517400	47518506	-611	GCCTCCCGCC	E2F6(E2F)/Hela-E2F6-ChIP-Seq(GSE31477)/Homer	-	8.0242
COL6A1	chr21	47401603	47403536	-48	GCCTCCCGCC	E2F6(E2F)/Hela-E2F6-ChIP-Seq(GSE31477)/Homer	-	8.0242
RAMP1	chr2	238767309	238770313	-227	GGCGGGAGGC	E2F6(E2F)/Hela-E2F6-ChIP-Seq(GSE31477)/Homer	+	8.0242
LTBP3	chr11	65325497	65325694	-904	GGCGGGAGGC	E2F6(E2F)/Hela-E2F6-ChIP-Seq(GSE31477)/Homer	+	8.0242
OLFML3	chr1	114521527	114522541	-536	GGCGGGAGGT	E2F6(E2F)/Hela-E2F6-ChIP-Seq(GSE31477)/Homer	+	7.96819
SPARC	chr5	151065800	151066800	-926	CGCGGGAATG	E2F6(E2F)/Hela-E2F6-ChIP-Seq(GSE31477)/Homer	+	7.96418
PRSS12	chr4	119272861	119275000	-1297	CGCGGGAGAG	E2F6(E2F)/Hela-E2F6-ChIP-Seq(GSE31477)/Homer	+	7.92668
FBN1	chr15	48936400	48938600	-1646	CTCTCCCGCG	E2F6(E2F)/Hela-E2F6-ChIP-Seq(GSE31477)/Homer	-	7.92668
GPC1	chr2	241373800	241376600	-1288	CTCTCCCGCG	E2F6(E2F)/Hela-E2F6-ChIP-Seq(GSE31477)/Homer	-	7.92668
EFEMP1	chr2	56150000	56151200	-1274	CTCTCCCGCG	E2F6(E2F)/Hela-E2F6-ChIP-Seq(GSE31477)/Homer	-	7.92668
F3	chr1	95006035	95008400	-1321	CTCTCCCGCG	E2F6(E2F)/Hela-E2F6-ChIP-Seq(GSE31477)/Homer	-	7.92668
IL11	chr19	55880068	55881014	-1763	AGCGGGAGAG	E2F6(E2F)/Hela-E2F6-ChIP-Seq(GSE31477)/Homer	+	7.89567
CCBE1	chr18	57363359	57364560	-1253	AGCGGGAGAG	E2F6(E2F)/Hela-E2F6-ChIP-Seq(GSE31477)/Homer	+	7.89567
IGFBP7	chr4	57975800	57977800	-751	CGCGGGAACC	E2F6(E2F)/Hela-E2F6-ChIP-Seq(GSE31477)/Homer	+	7.87439
ELN	chr7	73442600	73443186	481	AGCGGGAACC	E2F6(E2F)/Hela-E2F6-ChIP-Seq(GSE31477)/Homer	+	7.84338
COL1A2	chr7	94023800	94024600	-73	GGCGGGAGGA	E2F6(E2F)/Hela-E2F6-ChIP-Seq(GSE31477)/Homer	+	7.77345
FBN1	chr15	48936400	48938600	-1646	TCCTCCCGCC	E2F6(E2F)/Hela-E2F6-ChIP-Seq(GSE31477)/Homer	-	7.77345
LTBP1	chr2	33171520	33173200	-519	TCCTCCCGCC	E2F6(E2F)/Hela-E2F6-ChIP-Seq(GSE31477)/Homer	-	7.77345
VEGFC	chr4	177712961	177714008	-920	GGCGGGAGGA	E2F6(E2F)/Hela-E2F6-ChIP-Seq(GSE31477)/Homer	+	7.77345
TFPI2	chr7	93519036	93520600	-1267	GGCGGGAGGA	E2F6(E2F)/Hela-E2F6-ChIP-Seq(GSE31477)/Homer	+	7.77345
JAM3	chr11	133938686	133938892	-134	TCCTCCCGCC	E2F6(E2F)/Hela-E2F6-ChIP-Seq(GSE31477)/Homer	-	7.77345
GAS6	chr13	114565400	114568000	-1646	TCCTCCCGCC	E2F6(E2F)/Hela-E2F6-ChIP-Seq(GSE31477)/Homer	-	7.77345
ADAMTS2	chr5	178772639	178773400	208	TCCTCCCGCC	E2F6(E2F)/Hela-E2F6-ChIP-Seq(GSE31477)/Homer	-	7.77345
PLAT	chr8	42065000	42065800	-242	GGCGGGAGGA	E2F6(E2F)/Hela-E2F6-ChIP-Seq(GSE31477)/Homer	+	7.77345
LAMB2	chr3	49171600	49171914	1049	TCCTCCCGCC	E2F6(E2F)/Hela-E2F6-ChIP-Seq(GSE31477)/Homer	-	7.77345
COLEC12	chr18	498800	501758	-1922	GGCGGGAGGA	E2F6(E2F)/Hela-E2F6-ChIP-Seq(GSE31477)/Homer	+	7.77345
LAMA4	chr6	112575002	112576200	-1139	GTCTCCCGCG	E2F6(E2F)/Hela-E2F6-ChIP-Seq(GSE31477)/Homer	-	7.77197
BDNF	chr11	27742872	27744800	-733	CGCGGGAGAT	E2F6(E2F)/Hela-E2F6-ChIP-Seq(GSE31477)/Homer	+	7.71596
SVEP1	chr9	113341000	113342600	-1160	ATCTCCCGCT	E2F6(E2F)/Hela-E2F6-ChIP-Seq(GSE31477)/Homer	-	7.68495
DKK3	chr11	12030334	12030927	-982	CGCTCCCGCC	E2F6(E2F)/Hela-E2F6-ChIP-Seq(GSE31477)/Homer	-	7.67727
TNFRSF11B	chr8	119963600	119965000	-839	GGCGGGAGCG	E2F6(E2F)/Hela-E2F6-ChIP-Seq(GSE31477)/Homer	+	7.67727
VEGFC	chr4	177712961	177714008	-920	GGCGGGAGCG	E2F6(E2F)/Hela-E2F6-ChIP-Seq(GSE31477)/Homer	+	7.67727
COL7A1	chr3	48631600	48633592	-1100	CGCTCCCGCC	E2F6(E2F)/Hela-E2F6-ChIP-Seq(GSE31477)/Homer	-	7.67727
RAMP1	chr2	238767309	238770313	-227	CGCTCCCGCC	E2F6(E2F)/Hela-E2F6-ChIP-Seq(GSE31477)/Homer	-	7.67727
HEG1	chr3	124773400	124774479	-1402	CGCTCCCGCC	E2F6(E2F)/Hela-E2F6-ChIP-Seq(GSE31477)/Homer	-	7.67727
FLRT2	chr14	85995186	85999443	-1302	CGCTCCCGCC	E2F6(E2F)/Hela-E2F6-ChIP-Seq(GSE31477)/Homer	-	7.67727
CLSTN1	chr1	9883332	9883892	-1252	GGCGGGAGCG	E2F6(E2F)/Hela-E2F6-ChIP-Seq(GSE31477)/Homer	+	7.67727
GPC1	chr2	241373800	241376600	-1288	CGCGGGAGGG	E2F6(E2F)/Hela-E2F6-ChIP-Seq(GSE31477)/Homer	+	7.67421
MFGE8	chr15	89455600	89456339	-1042	CGCGGGAGGG	E2F6(E2F)/Hela-E2F6-ChIP-Seq(GSE31477)/Homer	+	7.67421
HEG1	chr3	124774857	124775110	55	CGCGGGAGGG	E2F6(E2F)/Hela-E2F6-ChIP-Seq(GSE31477)/Homer	+	7.67421
MDK	chr11	46403214	46403551	908	CGCGGGAGGG	E2F6(E2F)/Hela-E2F6-ChIP-Seq(GSE31477)/Homer	+	7.67421
COLEC12	chr18	498800	501758	-1922	CCCTCCCGCG	E2F6(E2F)/Hela-E2F6-ChIP-Seq(GSE31477)/Homer	-	7.67421
PODN	chr1	53527200	53529354	-654	CCCTCCCGCT	E2F6(E2F)/Hela-E2F6-ChIP-Seq(GSE31477)/Homer	-	7.6432
EGFR	chr7	55086000	55086655	-714	CACTCCCGCC	E2F6(E2F)/Hela-E2F6-ChIP-Seq(GSE31477)/Homer	-	7.61235
VASN	chr16	4421400	4421713	-449	CACTCCCGCC	E2F6(E2F)/Hela-E2F6-ChIP-Seq(GSE31477)/Homer	-	7.61235
MFAP2	chr1	17305437	17307800	-1893	GGAGGGAAAG	E2F6(E2F)/Hela-E2F6-ChIP-Seq(GSE31477)/Homer	+	7.6121
MFAP2	chr1	17305437	17307800	-1893	CTTTCCCTCC	E2F6(E2F)/Hela-E2F6-ChIP-Seq(GSE31477)/Homer	-	7.6121
FST	chr5	52774416	52779000	-1823	GGAGGGAAAG	E2F6(E2F)/Hela-E2F6-ChIP-Seq(GSE31477)/Homer	+	7.6121
IGFBP7	chr4	57975800	57977800	-751	CTTTCCCTCC	E2F6(E2F)/Hela-E2F6-ChIP-Seq(GSE31477)/Homer	-	7.6121
TIMP3	chr22	33197662	33199800	-25	CTTTCCCTCC	E2F6(E2F)/Hela-E2F6-ChIP-Seq(GSE31477)/Homer	-	7.6121
F2R	chr5	76012215	76014000	347	GGAGGGAAAG	E2F6(E2F)/Hela-E2F6-ChIP-Seq(GSE31477)/Homer	+	7.6121
EFEMP1	chr2	56150000	56151200	-1274	GGAGGGAAAG	E2F6(E2F)/Hela-E2F6-ChIP-Seq(GSE31477)/Homer	+	7.6121
FBN1	chr15	48936400	48938600	-1646	GGCTCCCGCC	E2F6(E2F)/Hela-E2F6-ChIP-Seq(GSE31477)/Homer	-	7.52256
BDNF	chr11	27742872	27744800	-733	GGCGGGAGCC	E2F6(E2F)/Hela-E2F6-ChIP-Seq(GSE31477)/Homer	+	7.52256
LAMB1	chr7	107644575	107645349	875	GGCGGGAGCC	E2F6(E2F)/Hela-E2F6-ChIP-Seq(GSE31477)/Homer	+	7.52256
ADAMTS2	chr5	178772255	178772439	-176	GGCTCCCGCC	E2F6(E2F)/Hela-E2F6-ChIP-Seq(GSE31477)/Homer	-	7.52256
CLSTN1	chr1	9884299	9886000	-285	GGCTCCCGCC	E2F6(E2F)/Hela-E2F6-ChIP-Seq(GSE31477)/Homer	-	7.52256
FST	chr5	52774416	52779000	-1823	TTCTCCCGCG	E2F6(E2F)/Hela-E2F6-ChIP-Seq(GSE31477)/Homer	-	7.52121
WNT5B	chr12	1638647	1639933	-410	CGCGGGAGGC	E2F6(E2F)/Hela-E2F6-ChIP-Seq(GSE31477)/Homer	+	7.5195
LAMB1	chr7	107642000	107643330	-1700	CGCGGGAGGC	E2F6(E2F)/Hela-E2F6-ChIP-Seq(GSE31477)/Homer	+	7.5195
GPC1	chr2	241373800	241376600	-1288	CGCGGGAGGC	E2F6(E2F)/Hela-E2F6-ChIP-Seq(GSE31477)/Homer	+	7.5195
FGF2	chr4	123747769	123749355	-94	CGCGGGAGGC	E2F6(E2F)/Hela-E2F6-ChIP-Seq(GSE31477)/Homer	+	7.5195
COL6A2	chr21	47517400	47518506	-611	CGCGGGAGGC	E2F6(E2F)/Hela-E2F6-ChIP-Seq(GSE31477)/Homer	+	7.5195
RAMP1	chr2	238767309	238770313	-227	GCCTCCCGCG	E2F6(E2F)/Hela-E2F6-ChIP-Seq(GSE31477)/Homer	-	7.5195
COLEC12	chr18	498800	501758	-1922	CGCGGGAGGC	E2F6(E2F)/Hela-E2F6-ChIP-Seq(GSE31477)/Homer	+	7.5195
COLEC12	chr18	498800	501758	-1922	GCCTCCCGCG	E2F6(E2F)/Hela-E2F6-ChIP-Seq(GSE31477)/Homer	-	7.5195
F2R	chr5	76010687	76011780	-1181	AGCGGGAGAA	E2F6(E2F)/Hela-E2F6-ChIP-Seq(GSE31477)/Homer	+	7.4902
QSOX1	chr1	180124238	180126600	269	GCCTCCCGCT	E2F6(E2F)/Hela-E2F6-ChIP-Seq(GSE31477)/Homer	-	7.48849
PLAT	chr8	42065000	42065800	-242	GGCGGGAGCT	E2F6(E2F)/Hela-E2F6-ChIP-Seq(GSE31477)/Homer	+	7.46655
MDK	chr11	46401065	46401400	-1241	GGCGGGAGCT	E2F6(E2F)/Hela-E2F6-ChIP-Seq(GSE31477)/Homer	+	7.46655
GAS6	chr13	114565400	114568000	-1646	ACCTCCCGCG	E2F6(E2F)/Hela-E2F6-ChIP-Seq(GSE31477)/Homer	-	7.46349
WNT5B	chr12	1640131	1641000	1074	GGAGGGAAAC	E2F6(E2F)/Hela-E2F6-ChIP-Seq(GSE31477)/Homer	+	7.4574
IL11	chr19	55881078	55882400	-753	GTTTCCCTCC	E2F6(E2F)/Hela-E2F6-ChIP-Seq(GSE31477)/Homer	-	7.4574
COL1A1	chr17	48278086	48278865	-907	ACCTCCCGCT	E2F6(E2F)/Hela-E2F6-ChIP-Seq(GSE31477)/Homer	-	7.43248
THBS1	chr15	39872708	39873800	-572	ACCTCCCGCT	E2F6(E2F)/Hela-E2F6-ChIP-Seq(GSE31477)/Homer	-	7.43248
F3	chr1	95006035	95008400	-1321	AACTCCCGCC	E2F6(E2F)/Hela-E2F6-ChIP-Seq(GSE31477)/Homer	-	7.40163
VCAM1	chr1	101185200	101185400	-98	ATTTCCCTCC	E2F6(E2F)/Hela-E2F6-ChIP-Seq(GSE31477)/Homer	-	7.40138
PRSS12	chr4	119272861	119275000	-1297	GGAGGGAAGG	E2F6(E2F)/Hela-E2F6-ChIP-Seq(GSE31477)/Homer	+	7.35964
IGFBP5	chr2	217560543	217560800	295	CCTTCCCTCC	E2F6(E2F)/Hela-E2F6-ChIP-Seq(GSE31477)/Homer	-	7.35964
TGFB1I1	chr16	31482600	31484400	-306	GGAGGGAAGG	E2F6(E2F)/Hela-E2F6-ChIP-Seq(GSE31477)/Homer	+	7.35964
COL1A1	chr17	48279115	48279200	122	GGAGGGAAGG	E2F6(E2F)/Hela-E2F6-ChIP-Seq(GSE31477)/Homer	+	7.35964
FST	chr5	52774416	52779000	-1823	GGAGGGAAGG	E2F6(E2F)/Hela-E2F6-ChIP-Seq(GSE31477)/Homer	+	7.35964
LAMC1	chr1	182992148	182992248	-447	CCTTCCCTCC	E2F6(E2F)/Hela-E2F6-ChIP-Seq(GSE31477)/Homer	-	7.35964
IGFBP6	chr12	53489810	53493270	-1410	GGAGGGAAGG	E2F6(E2F)/Hela-E2F6-ChIP-Seq(GSE31477)/Homer	+	7.35964
METRN	chr16	765186	767000	71	GGAGGGAAGG	E2F6(E2F)/Hela-E2F6-ChIP-Seq(GSE31477)/Homer	+	7.35964
EMILIN1	chr2	27303016	27304808	1581	CCTTCCCTCC	E2F6(E2F)/Hela-E2F6-ChIP-Seq(GSE31477)/Homer	-	7.35964
EMILIN1	chr2	27300778	27301200	-657	CCTTCCCTCC	E2F6(E2F)/Hela-E2F6-ChIP-Seq(GSE31477)/Homer	-	7.35964
CTGF	chr6	132273200	132277226	687	GGTGGGAAAG	E2F6(E2F)/Hela-E2F6-ChIP-Seq(GSE31477)/Homer	+	7.33651
VCAN	chr5	82768145	82771000	861	GGTGGGAAAG	E2F6(E2F)/Hela-E2F6-ChIP-Seq(GSE31477)/Homer	+	7.33651
DKK1	chr10	54075800	54076800	1744	GGTGGGAAAG	E2F6(E2F)/Hela-E2F6-ChIP-Seq(GSE31477)/Homer	+	7.33651
PCOLCE	chr7	100201400	100202294	1600	CCTTCCGGCC	E2F6(E2F)/Hela-E2F6-ChIP-Seq(GSE31477)/Homer	-	7.28318
IGFBP6	chr12	53489810	53493270	-1410	CCTTCCGGCC	E2F6(E2F)/Hela-E2F6-ChIP-Seq(GSE31477)/Homer	-	7.28318
LAMC1	chr1	182992340	182992748	-255	TGCTCCCGCC	E2F6(E2F)/Hela-E2F6-ChIP-Seq(GSE31477)/Homer	-	7.2718
METRN	chr16	765186	767000	71	TGCTCCCGCC	E2F6(E2F)/Hela-E2F6-ChIP-Seq(GSE31477)/Homer	-	7.2718
EGFR	chr7	55086895	55088477	181	CGCGGGAGGA	E2F6(E2F)/Hela-E2F6-ChIP-Seq(GSE31477)/Homer	+	7.26875
IGFBP3	chr7	45962007	45962908	534	CGCGGGAGGA	E2F6(E2F)/Hela-E2F6-ChIP-Seq(GSE31477)/Homer	+	7.26875
RARRES2	chr7	150037641	150037792	-1122	TCCTCCCGCG	E2F6(E2F)/Hela-E2F6-ChIP-Seq(GSE31477)/Homer	-	7.26875
COL16A1	chr1	32170200	32170887	280	TCCTCCCGCT	E2F6(E2F)/Hela-E2F6-ChIP-Seq(GSE31477)/Homer	-	7.23773
HSPG2	chr1	22264200	22267338	410	AGCGGGAGGA	E2F6(E2F)/Hela-E2F6-ChIP-Seq(GSE31477)/Homer	+	7.23773
GREM1	chr15	33009407	33012000	-768	TCCTCCCGCT	E2F6(E2F)/Hela-E2F6-ChIP-Seq(GSE31477)/Homer	-	7.23773
LAMA4	chr6	112575002	112576200	-1139	TTTTCCCTCC	E2F6(E2F)/Hela-E2F6-ChIP-Seq(GSE31477)/Homer	-	7.20664
ITGBL1	chr13	102106800	102109098	1834	TTTTCCCTCC	E2F6(E2F)/Hela-E2F6-ChIP-Seq(GSE31477)/Homer	-	7.20664
VASN	chr16	4421870	4423200	21	TTTTCCCTCC	E2F6(E2F)/Hela-E2F6-ChIP-Seq(GSE31477)/Homer	-	7.20664
ECM1	chr1	150480012	150481400	-526	GGAGGGAAAA	E2F6(E2F)/Hela-E2F6-ChIP-Seq(GSE31477)/Homer	+	7.20664
SVEP1	chr9	113341000	113342600	-1160	GCTTCCCTCC	E2F6(E2F)/Hela-E2F6-ChIP-Seq(GSE31477)/Homer	-	7.20493
COL6A2	chr21	47517400	47518506	-611	GCTTCCCTCC	E2F6(E2F)/Hela-E2F6-ChIP-Seq(GSE31477)/Homer	-	7.20493
SPARC	chr5	151065800	151066800	-926	GCTTCCCTCC	E2F6(E2F)/Hela-E2F6-ChIP-Seq(GSE31477)/Homer	-	7.20493
FBN1	chr15	48936400	48938600	-1646	CTATCCCGCC	E2F6(E2F)/Hela-E2F6-ChIP-Seq(GSE31477)/Homer	-	7.18052
LAMB1	chr7	107642000	107643330	-1700	GGCGGGATAG	E2F6(E2F)/Hela-E2F6-ChIP-Seq(GSE31477)/Homer	+	7.18052
IL11	chr19	55880068	55881014	-1763	CGCGGGAGCG	E2F6(E2F)/Hela-E2F6-ChIP-Seq(GSE31477)/Homer	+	7.17257
RAMP1	chr2	238767309	238770313	-227	CGCTCCCGCG	E2F6(E2F)/Hela-E2F6-ChIP-Seq(GSE31477)/Homer	-	7.17257
CLSTN1	chr1	9883332	9883892	-1252	CGCGGGAGCG	E2F6(E2F)/Hela-E2F6-ChIP-Seq(GSE31477)/Homer	+	7.17257
CCBE1	chr18	57363359	57364560	-1253	GGAGGGAAGT	E2F6(E2F)/Hela-E2F6-ChIP-Seq(GSE31477)/Homer	+	7.14891
TNFRSF11B	chr8	119963600	119965000	-839	TTCCCGCCAG	E2F1(E2F)/Hela-E2F1-ChIP-Seq(GSE22478)/Homer	-	11.603
TNC	chr9	117880442	117881220	-94	TTCCCGCCTG	E2F1(E2F)/Hela-E2F1-ChIP-Seq(GSE22478)/Homer	-	11.2186
COL7A1	chr3	48631600	48633592	-1100	CAGGCGGGAA	E2F1(E2F)/Hela-E2F1-ChIP-Seq(GSE22478)/Homer	+	11.2186
SVEP1	chr9	113341000	113342600	-1160	CGGGCGGGAA	E2F1(E2F)/Hela-E2F1-ChIP-Seq(GSE22478)/Homer	+	11.0205
GPC1	chr2	241373800	241376600	-1288	CGGGCGGGAA	E2F1(E2F)/Hela-E2F1-ChIP-Seq(GSE22478)/Homer	+	11.0205
FGF2	chr4	123747769	123749355	-94	TTCCCGCCCG	E2F1(E2F)/Hela-E2F1-ChIP-Seq(GSE22478)/Homer	-	11.0205
LGALS1	chr22	38072600	38072918	985	CGGGCGGGAA	E2F1(E2F)/Hela-E2F1-ChIP-Seq(GSE22478)/Homer	+	11.0205
CTHRC1	chr8	104385029	104385497	1286	TTCCCGCCAT	E2F1(E2F)/Hela-E2F1-ChIP-Seq(GSE22478)/Homer	-	10.9169
FBLN1	chr22	45898400	45899400	282	TTCCCGCCTC	E2F1(E2F)/Hela-E2F1-ChIP-Seq(GSE22478)/Homer	-	10.5829
LOX	chr5	121414271	121414496	291	GAGGCGGGAA	E2F1(E2F)/Hela-E2F1-ChIP-Seq(GSE22478)/Homer	+	10.5829
PAM	chr5	102089514	102092000	-171	GAGGCGGGAA	E2F1(E2F)/Hela-E2F1-ChIP-Seq(GSE22478)/Homer	+	10.5829
COL8A1	chr3	99356076	99356533	-1243	TTCCCGCCTT	E2F1(E2F)/Hela-E2F1-ChIP-Seq(GSE22478)/Homer	-	10.5325
PTX3	chr3	157155205	157156000	627	AAGGCGGGAA	E2F1(E2F)/Hela-E2F1-ChIP-Seq(GSE22478)/Homer	+	10.5325
METRN	chr16	765186	767000	71	TTGGCGGGAA	E2F1(E2F)/Hela-E2F1-ChIP-Seq(GSE22478)/Homer	+	10.5044
LGALS1	chr22	38070793	38071600	-822	TTCCCGCCAA	E2F1(E2F)/Hela-E2F1-ChIP-Seq(GSE22478)/Homer	-	10.5044
CD248	chr11	66084619	66086404	104	TTCCCGCCCT	E2F1(E2F)/Hela-E2F1-ChIP-Seq(GSE22478)/Homer	-	10.3344
DKK3	chr11	12030996	12031800	-320	TTCCCGCCCT	E2F1(E2F)/Hela-E2F1-ChIP-Seq(GSE22478)/Homer	-	10.3344
BDNF	chr11	27742872	27744800	-733	AGGGCGGGAA	E2F1(E2F)/Hela-E2F1-ChIP-Seq(GSE22478)/Homer	+	10.3344
GAS6	chr13	114565400	114568000	-1646	TTCCCGCCCT	E2F1(E2F)/Hela-E2F1-ChIP-Seq(GSE22478)/Homer	-	10.3344
NID1	chr1	236228808	236229400	346	ACGGCGGGAA	E2F1(E2F)/Hela-E2F1-ChIP-Seq(GSE22478)/Homer	+	10.0499
MFGE8	chr15	89456728	89457166	86	TGGGCGGGAA	E2F1(E2F)/Hela-E2F1-ChIP-Seq(GSE22478)/Homer	+	9.92192
LTBP2	chr14	75077505	75079244	-1801	TTCCCGCCCA	E2F1(E2F)/Hela-E2F1-ChIP-Seq(GSE22478)/Homer	-	9.92192
VCAN	chr5	82768145	82771000	861	TGGGCGGGAA	E2F1(E2F)/Hela-E2F1-ChIP-Seq(GSE22478)/Homer	+	9.92192
COL18A1	chr21	46823800	46825055	-1252	TGGGCGGGAA	E2F1(E2F)/Hela-E2F1-ChIP-Seq(GSE22478)/Homer	+	9.92192
PAM	chr5	102089514	102092000	-171	CTGGCGCGAA	E2F1(E2F)/Hela-E2F1-ChIP-Seq(GSE22478)/Homer	+	9.16502
FGFR1	chr8	38326616	38327200	264	TTCCCGCGAA	E2F1(E2F)/Hela-E2F1-ChIP-Seq(GSE22478)/Homer	-	8.82406
PRSS12	chr4	119272861	119275000	-1297	GGCGCGGGAA	E2F1(E2F)/Hela-E2F1-ChIP-Seq(GSE22478)/Homer	+	8.70447
F2R	chr5	76010687	76011780	-1181	GGCGCGGGAA	E2F1(E2F)/Hela-E2F1-ChIP-Seq(GSE22478)/Homer	+	8.70447
NID2	chr14	52534200	52534897	-1512	AGCGCGGGAA	E2F1(E2F)/Hela-E2F1-ChIP-Seq(GSE22478)/Homer	+	8.65411
TFPI2	chr7	93519036	93520600	-1267	CTGGCGGGAG	E2F1(E2F)/Hela-E2F1-ChIP-Seq(GSE22478)/Homer	+	8.61986
FN1	chr2	216300158	216300979	-737	TTCCCGCTCG	E2F1(E2F)/Hela-E2F1-ChIP-Seq(GSE22478)/Homer	-	8.4769
LTBP1	chr2	33171520	33173200	-519	GCCGCGGGAA	E2F1(E2F)/Hela-E2F1-ChIP-Seq(GSE22478)/Homer	+	8.41996
F2R	chr5	76010687	76011780	-1181	GCCGCGGGAA	E2F1(E2F)/Hela-E2F1-ChIP-Seq(GSE22478)/Homer	+	8.41996
SPARC	chr5	151065800	151066800	-926	ACCGCGGGAA	E2F1(E2F)/Hela-E2F1-ChIP-Seq(GSE22478)/Homer	+	8.3696
ADAMTS2	chr5	178772255	178772439	-176	CCGGCGCGAA	E2F1(E2F)/Hela-E2F1-ChIP-Seq(GSE22478)/Homer	+	8.29803
FST	chr5	52774416	52779000	-1823	CAGGCGGGAG	E2F1(E2F)/Hela-E2F1-ChIP-Seq(GSE22478)/Homer	+	8.23545
LAMB1	chr7	107644575	107645349	875	CAGGCGGGAG	E2F1(E2F)/Hela-E2F1-ChIP-Seq(GSE22478)/Homer	+	8.23545
RAMP1	chr2	238767309	238770313	-227	CAGGCGGGAG	E2F1(E2F)/Hela-E2F1-ChIP-Seq(GSE22478)/Homer	+	8.23545
ELN	chr7	73442600	73443186	481	CCAGCGGGAA	E2F1(E2F)/Hela-E2F1-ChIP-Seq(GSE22478)/Homer	+	8.19238
LTBP2	chr14	75077505	75079244	-1801	TTCGCGCCTC	E2F1(E2F)/Hela-E2F1-ChIP-Seq(GSE22478)/Homer	-	8.14488
COL5A1	chr9	137533765	137535400	145	CTCCCGCCCG	E2F1(E2F)/Hela-E2F1-ChIP-Seq(GSE22478)/Homer	-	8.03738
WNT5B	chr12	1638647	1639933	-410	CGGGCGGGAG	E2F1(E2F)/Hela-E2F1-ChIP-Seq(GSE22478)/Homer	+	8.03738
LOXL4	chr10	100027600	100030000	-407	CTCCCGCCCG	E2F1(E2F)/Hela-E2F1-ChIP-Seq(GSE22478)/Homer	-	8.03738
FGF2	chr4	123747769	123749355	-94	CGGGCGGGAG	E2F1(E2F)/Hela-E2F1-ChIP-Seq(GSE22478)/Homer	+	8.03738
LTBP3	chr11	65325497	65325694	-904	CGGGCGGGAG	E2F1(E2F)/Hela-E2F1-ChIP-Seq(GSE22478)/Homer	+	8.03738
PLAT	chr8	42065000	42065800	-242	GTGGCGGGAG	E2F1(E2F)/Hela-E2F1-ChIP-Seq(GSE22478)/Homer	+	7.98413
COL6A1	chr21	47401603	47403536	-48	CTCCCGCCAC	E2F1(E2F)/Hela-E2F1-ChIP-Seq(GSE22478)/Homer	-	7.98413
IGFBP7	chr4	57975800	57977800	-751	TCCGCGGGAA	E2F1(E2F)/Hela-E2F1-ChIP-Seq(GSE22478)/Homer	+	7.95707
FGF2	chr4	123747769	123749355	-94	TTCCCGCGGA	E2F1(E2F)/Hela-E2F1-ChIP-Seq(GSE22478)/Homer	-	7.95707
VASN	chr16	4421400	4421713	-449	CTCCCGCCAT	E2F1(E2F)/Hela-E2F1-ChIP-Seq(GSE22478)/Homer	-	7.93378
ADAMTS2	chr5	178772639	178773400	208	CTCCCGCCAT	E2F1(E2F)/Hela-E2F1-ChIP-Seq(GSE22478)/Homer	-	7.93378
GREM1	chr15	33009407	33012000	-768	AGGGCGCGAA	E2F1(E2F)/Hela-E2F1-ChIP-Seq(GSE22478)/Homer	+	7.89646
COL1A1	chr17	48278086	48278865	-907	TTCCCGCTCC	E2F1(E2F)/Hela-E2F1-ChIP-Seq(GSE22478)/Homer	-	7.84117
NID1	chr1	236227050	236228124	-1412	TTCCCGCTCT	E2F1(E2F)/Hela-E2F1-ChIP-Seq(GSE22478)/Homer	-	7.79082
EGFR	chr7	55086000	55086655	-714	CTCCCGCCGG	E2F1(E2F)/Hela-E2F1-ChIP-Seq(GSE22478)/Homer	-	7.75286
FBN1	chr15	48936400	48938600	-1646	CTCCCGCCGG	E2F1(E2F)/Hela-E2F1-ChIP-Seq(GSE22478)/Homer	-	7.75286
DKK3	chr11	12030334	12030927	-982	CTCCCGCCGG	E2F1(E2F)/Hela-E2F1-ChIP-Seq(GSE22478)/Homer	-	7.75286
MFAP2	chr1	17305437	17307800	-1893	CCGGCGGGAG	E2F1(E2F)/Hela-E2F1-ChIP-Seq(GSE22478)/Homer	+	7.75286
GPC1	chr2	241373800	241376600	-1288	CTCCCGCCGG	E2F1(E2F)/Hela-E2F1-ChIP-Seq(GSE22478)/Homer	-	7.75286
ADAMTS2	chr5	178772255	178772439	-176	CTCCCGCCGG	E2F1(E2F)/Hela-E2F1-ChIP-Seq(GSE22478)/Homer	-	7.75286
F3	chr1	95006035	95008400	-1321	CTCCCGCCGG	E2F1(E2F)/Hela-E2F1-ChIP-Seq(GSE22478)/Homer	-	7.75286
LTBP3	chr11	65325497	65325694	-904	CCGGCGGGAG	E2F1(E2F)/Hela-E2F1-ChIP-Seq(GSE22478)/Homer	+	7.75286
LOX	chr5	121412621	121413866	-1359	TTCGCGCCGC	E2F1(E2F)/Hela-E2F1-ChIP-Seq(GSE22478)/Homer	-	7.6623
ADAMTS2	chr5	178772639	178773400	208	TTCGCGCCGC	E2F1(E2F)/Hela-E2F1-ChIP-Seq(GSE22478)/Homer	-	7.6623
ARSJ	chr4	114900426	114901145	-457	GCGGCGCGAA	E2F1(E2F)/Hela-E2F1-ChIP-Seq(GSE22478)/Homer	+	7.6623
LTBP1	chr2	33171520	33173200	-519	CTCCCGCCTC	E2F1(E2F)/Hela-E2F1-ChIP-Seq(GSE22478)/Homer	-	7.59972
BDNF	chr11	27742872	27744800	-733	GAGGCGGGAG	E2F1(E2F)/Hela-E2F1-ChIP-Seq(GSE22478)/Homer	+	7.59972
PCOLCE	chr7	100200009	100200755	209	GAGGCGGGAG	E2F1(E2F)/Hela-E2F1-ChIP-Seq(GSE22478)/Homer	+	7.59972
LTBP2	chr14	75079570	75080852	264	CTCCCGCCTC	E2F1(E2F)/Hela-E2F1-ChIP-Seq(GSE22478)/Homer	-	7.59972
NID1	chr1	236227050	236228124	-1412	GAGGCGGGAG	E2F1(E2F)/Hela-E2F1-ChIP-Seq(GSE22478)/Homer	+	7.59972
FSTL3	chr19	675600	678310	-792	GAGGCGGGAG	E2F1(E2F)/Hela-E2F1-ChIP-Seq(GSE22478)/Homer	+	7.59972
HEG1	chr3	124773400	124774479	-1402	CTCCCGCCTC	E2F1(E2F)/Hela-E2F1-ChIP-Seq(GSE22478)/Homer	-	7.59972
LAMB2	chr3	49171600	49171914	1049	CTCCCGCCTC	E2F1(E2F)/Hela-E2F1-ChIP-Seq(GSE22478)/Homer	-	7.59972
ITGB1	chr10	33293496	33295770	-1224	GAGGCGGGAG	E2F1(E2F)/Hela-E2F1-ChIP-Seq(GSE22478)/Homer	+	7.59972
COLEC12	chr18	498800	501758	-1922	GAGGCGGGAG	E2F1(E2F)/Hela-E2F1-ChIP-Seq(GSE22478)/Homer	+	7.59972
COL18A1	chr21	46823800	46825055	-1252	TTCCCGCTGC	E2F1(E2F)/Hela-E2F1-ChIP-Seq(GSE22478)/Homer	-	7.55666
FBN1	chr15	48936400	48938600	-1646	CTCCCGCCTT	E2F1(E2F)/Hela-E2F1-ChIP-Seq(GSE22478)/Homer	-	7.54936
LTBP1	chr2	33171520	33173200	-519	CTCCCGCCTT	E2F1(E2F)/Hela-E2F1-ChIP-Seq(GSE22478)/Homer	-	7.54936
GPC1	chr2	241373800	241376600	-1288	CTCCCGCCTT	E2F1(E2F)/Hela-E2F1-ChIP-Seq(GSE22478)/Homer	-	7.54936
VCAN	chr5	82768145	82771000	861	GTTCCTGGAAAGCCA	Bcl6(Zf)/Liver-Bcl6-ChIP-Seq(GSE31578)/Homer	-	11.5797
TNC	chr9	117880442	117881220	-94	GTTCCTGGAAAGAGG	Bcl6(Zf)/Liver-Bcl6-ChIP-Seq(GSE31578)/Homer	-	10.9749
C1R	chr12	7244365	7245225	-838	TCCCCTTCCAGGAAT	Bcl6(Zf)/Liver-Bcl6-ChIP-Seq(GSE31578)/Homer	+	10.2168
ADM	chr11	10324769	10325861	-1458	ACTCCTTCCAGGAAG	Bcl6(Zf)/Liver-Bcl6-ChIP-Seq(GSE31578)/Homer	+	10.0886
COLEC12	chr18	498800	501758	-1922	TTTCCTAGAATGTAA	Bcl6(Zf)/Liver-Bcl6-ChIP-Seq(GSE31578)/Homer	-	10.0045
SPARC	chr5	151065800	151066800	-926	TTCCCAGGAAAGGAG	Bcl6(Zf)/Liver-Bcl6-ChIP-Seq(GSE31578)/Homer	-	9.88983
PCOLCE	chr7	100200009	100200755	209	ATTCCAGGAAGGAAT	Bcl6(Zf)/Liver-Bcl6-ChIP-Seq(GSE31578)/Homer	-	9.72526
THBS1	chr15	39871325	39872384	-1955	TGGAATTCCAGGAAG	Bcl6(Zf)/Liver-Bcl6-ChIP-Seq(GSE31578)/Homer	+	9.65186
PCOLCE	chr7	100200009	100200755	209	CTGGATTCCAGGAAG	Bcl6(Zf)/Liver-Bcl6-ChIP-Seq(GSE31578)/Homer	+	9.64245
FN1	chr2	216300000	216300146	-895	ATTCCTAGAAGGACA	Bcl6(Zf)/Liver-Bcl6-ChIP-Seq(GSE31578)/Homer	-	9.53346
JAM3	chr11	133939695	133940000	875	TTTCCTGGACAGTTG	Bcl6(Zf)/Liver-Bcl6-ChIP-Seq(GSE31578)/Homer	-	9.52963
EMILIN1	chr2	27303016	27304808	1581	TTTCCAAGAAGTTAA	Bcl6(Zf)/Liver-Bcl6-ChIP-Seq(GSE31578)/Homer	-	9.49381
LAMC1	chr1	182991404	182991608	-1191	ATTCCTGAAAAGCTA	Bcl6(Zf)/Liver-Bcl6-ChIP-Seq(GSE31578)/Homer	-	9.36272
MIF	chr22	24235600	24235800	-591	CTCCCTGGAAATCTC	Bcl6(Zf)/Liver-Bcl6-ChIP-Seq(GSE31578)/Homer	-	9.3433
SPARC	chr5	151065800	151066800	-926	CAGATTCCCAGGAAA	Bcl6(Zf)/Liver-Bcl6-ChIP-Seq(GSE31578)/Homer	+	9.29062
COL5A1	chr9	137533765	137535400	145	ATCCCTGGAAGGCAG	Bcl6(Zf)/Liver-Bcl6-ChIP-Seq(GSE31578)/Homer	-	9.26406
PRSS23	chr11	86501085	86502471	-1016	TTCCCAGGAAAGGGC	Bcl6(Zf)/Liver-Bcl6-ChIP-Seq(GSE31578)/Homer	-	9.20453
COLEC12	chr18	498800	501758	-1922	TTCCTTTCTAGGGAG	Bcl6(Zf)/Liver-Bcl6-ChIP-Seq(GSE31578)/Homer	+	9.19971
PRSS12	chr4	119272861	119275000	-1297	TTTCCAAGAGACCTG	Bcl6(Zf)/Liver-Bcl6-ChIP-Seq(GSE31578)/Homer	-	9.18073
ADM	chr11	10324769	10325861	-1458	CTTCCAGGAAGAGTC	Bcl6(Zf)/Liver-Bcl6-ChIP-Seq(GSE31578)/Homer	-	9.16418
ECM1	chr1	150480012	150481400	-526	GTTCCTAGAAACTGC	Bcl6(Zf)/Liver-Bcl6-ChIP-Seq(GSE31578)/Homer	-	9.12802
THBS1	chr15	39871325	39872384	-1955	ATTCCAGGAAGCTAG	Bcl6(Zf)/Liver-Bcl6-ChIP-Seq(GSE31578)/Homer	-	9.10377
ARSJ	chr4	114899600	114899945	-1283	CATCTTTCCAGGACA	Bcl6(Zf)/Liver-Bcl6-ChIP-Seq(GSE31578)/Homer	+	9.05391
VCAN	chr5	82768145	82771000	861	TGGTGTTCCTGGAAA	Bcl6(Zf)/Liver-Bcl6-ChIP-Seq(GSE31578)/Homer	+	9.04162
CTGF	chr6	132273200	132277226	687	ATCCCTGGAAATGTG	Bcl6(Zf)/Liver-Bcl6-ChIP-Seq(GSE31578)/Homer	-	9.01608
GAS6	chr13	114565400	114568000	-1646	ATTCCTGGAATCTTA	Bcl6(Zf)/Liver-Bcl6-ChIP-Seq(GSE31578)/Homer	-	8.97058
VEGFC	chr4	177714173	177714793	292	GTTCCAAGAAAAGGT	Bcl6(Zf)/Liver-Bcl6-ChIP-Seq(GSE31578)/Homer	-	8.93525
IGFBP4	chr17	38600198	38602351	496	CTGGCCTCCAGGAAT	Bcl6(Zf)/Liver-Bcl6-ChIP-Seq(GSE31578)/Homer	+	8.92349
LOXL4	chr10	100027600	100030000	-407	CCAGTCTCCAGGAAC	Bcl6(Zf)/Liver-Bcl6-ChIP-Seq(GSE31578)/Homer	+	8.91435
LAMB1	chr7	107642000	107643330	-1700	CTCCATTCCAGGGAA	Bcl6(Zf)/Liver-Bcl6-ChIP-Seq(GSE31578)/Homer	+	8.90252
FLRT2	chr14	85995186	85999443	-1302	TTAACTTCTTGGAAG	Bcl6(Zf)/Liver-Bcl6-ChIP-Seq(GSE31578)/Homer	+	8.87547
WNT5B	chr12	1638647	1639933	-410	CTTCCAGAAAAGCAT	Bcl6(Zf)/Liver-Bcl6-ChIP-Seq(GSE31578)/Homer	-	8.77581
ARSJ	chr4	114899600	114899945	-1283	TTTCCAGGACAGACA	Bcl6(Zf)/Liver-Bcl6-ChIP-Seq(GSE31578)/Homer	-	8.73564
FSTL3	chr19	675600	678310	-792	ATTCCTGGAGACGGC	Bcl6(Zf)/Liver-Bcl6-ChIP-Seq(GSE31578)/Homer	-	8.68678
LOXL1	chr15	74218692	74220800	362	CTTCCTGGAGGCCTC	Bcl6(Zf)/Liver-Bcl6-ChIP-Seq(GSE31578)/Homer	-	8.66809
CD248	chr11	66084619	66086404	104	CTTCCTGGAGGCCTC	Bcl6(Zf)/Liver-Bcl6-ChIP-Seq(GSE31578)/Homer	-	8.66809
WNT5B	chr12	1638647	1639933	-410	GTTCCAGGAGAAGGG	Bcl6(Zf)/Liver-Bcl6-ChIP-Seq(GSE31578)/Homer	-	8.63334
DST	chr6	56817800	56818384	-1626	TTTCCTAAAAAGAGG	Bcl6(Zf)/Liver-Bcl6-ChIP-Seq(GSE31578)/Homer	-	8.59751
ANGPTL2	chr9	129884800	129885917	-362	GGCTCTTCTAGGAAC	Bcl6(Zf)/Liver-Bcl6-ChIP-Seq(GSE31578)/Homer	+	8.58874
ITGBL1	chr13	102106800	102109098	1834	GTCCTTTCCAGAAAT	Bcl6(Zf)/Liver-Bcl6-ChIP-Seq(GSE31578)/Homer	+	8.58269
C1R	chr12	7244365	7245225	-838	CTTCCAGGAATAGGA	Bcl6(Zf)/Liver-Bcl6-ChIP-Seq(GSE31578)/Homer	-	8.57099
FLRT2	chr14	85995186	85999443	-1302	GGGGCCTCCTGGAAA	Bcl6(Zf)/Liver-Bcl6-ChIP-Seq(GSE31578)/Homer	+	8.47657
CTGF	chr6	132273200	132277226	687	TTGTATTCTTGGAAC	Bcl6(Zf)/Liver-Bcl6-ChIP-Seq(GSE31578)/Homer	+	8.46864
CTGF	chr6	132273200	132277226	687	AATGTTTCCAGAAAA	Bcl6(Zf)/Liver-Bcl6-ChIP-Seq(GSE31578)/Homer	+	8.44052
GAS6	chr13	114565400	114568000	-1646	CTCGATTCCTGGAAT	Bcl6(Zf)/Liver-Bcl6-ChIP-Seq(GSE31578)/Homer	+	8.42227
TNC	chr9	117880442	117881220	-94	CCCAGTTCCTGGAAA	Bcl6(Zf)/Liver-Bcl6-ChIP-Seq(GSE31578)/Homer	+	8.41513
FLRT2	chr14	85995186	85999443	-1302	CCTCCTGGAAAGATC	Bcl6(Zf)/Liver-Bcl6-ChIP-Seq(GSE31578)/Homer	-	8.39614
PRSS23	chr11	86501085	86502471	-1016	GTGTGCTCCAGGAAA	Bcl6(Zf)/Liver-Bcl6-ChIP-Seq(GSE31578)/Homer	+	8.38638
HEG1	chr3	124775195	124776709	393	GGTCTCTCCAAGAAA	Bcl6(Zf)/Liver-Bcl6-ChIP-Seq(GSE31578)/Homer	+	8.38286
FLRT2	chr14	85995186	85999443	-1302	CTTCTTGGAAGTCCA	Bcl6(Zf)/Liver-Bcl6-ChIP-Seq(GSE31578)/Homer	-	8.3375
IGFBP4	chr17	38598827	38599990	-875	GCTCTGTCCAGGAAG	Bcl6(Zf)/Liver-Bcl6-ChIP-Seq(GSE31578)/Homer	+	8.30403
IGFBP7	chr4	57975800	57977800	-751	TCTCTTCCCAGGAAC	Bcl6(Zf)/Liver-Bcl6-ChIP-Seq(GSE31578)/Homer	+	8.30362
CALU	chr7	128377923	128378600	-1423	TTCCCAGGAAGACCC	Bcl6(Zf)/Liver-Bcl6-ChIP-Seq(GSE31578)/Homer	-	8.28035
PRSS23	chr11	86501085	86502471	-1016	CCAGTTCCCAGGAAA	Bcl6(Zf)/Liver-Bcl6-ChIP-Seq(GSE31578)/Homer	+	8.27771
EMILIN1	chr2	27303016	27304808	1581	AGAGTTTCCAAGAAG	Bcl6(Zf)/Liver-Bcl6-ChIP-Seq(GSE31578)/Homer	+	8.25446
IGFBP5	chr2	217558432	217560081	-1816	TTCCCTTCCTGGGAT	Bcl6(Zf)/Liver-Bcl6-ChIP-Seq(GSE31578)/Homer	+	8.25227
ADM	chr11	10326400	10327200	173	GTTCCAAGAAGTTGA	Bcl6(Zf)/Liver-Bcl6-ChIP-Seq(GSE31578)/Homer	-	8.24842
CTGF	chr6	132273200	132277226	687	TTTCCAGAAAAAGGG	Bcl6(Zf)/Liver-Bcl6-ChIP-Seq(GSE31578)/Homer	-	8.20841
FGF2	chr4	123747769	123749355	-94	TTTACTGGAAAAACA	Bcl6(Zf)/Liver-Bcl6-ChIP-Seq(GSE31578)/Homer	-	8.19857
LAMB1	chr7	107643757	107644315	57	CTTCCTAGGAAGGAG	Bcl6(Zf)/Liver-Bcl6-ChIP-Seq(GSE31578)/Homer	-	8.17981
RAMP1	chr2	238767309	238770313	-227	GTTATCTCTTGGAAG	Bcl6(Zf)/Liver-Bcl6-ChIP-Seq(GSE31578)/Homer	+	8.17487
IGFBP4	chr17	38600198	38602351	496	AGGCCATCCAGGAAA	Bcl6(Zf)/Liver-Bcl6-ChIP-Seq(GSE31578)/Homer	+	8.16091
FLRT2	chr14	85994893	85994985	-1595	CTGCTTTCCTGGATC	Bcl6(Zf)/Liver-Bcl6-ChIP-Seq(GSE31578)/Homer	+	8.15666
BDNF	chr11	27742872	27744800	-733	CTTCTTAGAAAAGTT	Bcl6(Zf)/Liver-Bcl6-ChIP-Seq(GSE31578)/Homer	-	8.062
OLFML3	chr1	114520567	114520863	-1496	TTCCCAAGAATGCAG	Bcl6(Zf)/Liver-Bcl6-ChIP-Seq(GSE31578)/Homer	-	8.0521
RAMP1	chr2	238767309	238770313	-227	AGGCCTTCCTGGGAC	Bcl6(Zf)/Liver-Bcl6-ChIP-Seq(GSE31578)/Homer	+	8.04913
CALU	chr7	128377923	128378600	-1423	AACTTTCCCAGGAAG	Bcl6(Zf)/Liver-Bcl6-ChIP-Seq(GSE31578)/Homer	+	8.0415
THBS1	chr15	39872708	39873800	-572	CAGCACTCCAGGGAA	Bcl6(Zf)/Liver-Bcl6-ChIP-Seq(GSE31578)/Homer	+	8.02418
MFGE8	chr15	89456728	89457166	86	TTCCCTAGAGGGCTA	Bcl6(Zf)/Liver-Bcl6-ChIP-Seq(GSE31578)/Homer	-	8.02343
COLEC12	chr18	498800	501758	-1922	TGTATTTCCTAGAAT	Bcl6(Zf)/Liver-Bcl6-ChIP-Seq(GSE31578)/Homer	+	8.01041
MMP1	chr11	102669898	102671328	1007	ATTCCTGGTAAGAAA	Bcl6(Zf)/Liver-Bcl6-ChIP-Seq(GSE31578)/Homer	-	8.0104
LAMA4	chr6	112575002	112576200	-1139	TTTGCAGGAAAGTGG	Bcl6(Zf)/Liver-Bcl6-ChIP-Seq(GSE31578)/Homer	-	8.00266
WNT5B	chr12	1638647	1639933	-410	GGGACTTCCAGAAAA	Bcl6(Zf)/Liver-Bcl6-ChIP-Seq(GSE31578)/Homer	+	7.9985
VCAN	chr5	82768145	82771000	861	TAGATGTCTAGGAAT	Bcl6(Zf)/Liver-Bcl6-ChIP-Seq(GSE31578)/Homer	+	7.95944
UACA	chr15	71056600	71056800	668	TTACCTAGAAATCTG	Bcl6(Zf)/Liver-Bcl6-ChIP-Seq(GSE31578)/Homer	-	7.95602
FLRT2	chr14	85995186	85999443	-1302	TTTGCCTCTTGGAAA	Bcl6(Zf)/Liver-Bcl6-ChIP-Seq(GSE31578)/Homer	+	7.94118
CTGF	chr6	132273200	132277226	687	CTCCCTGGAATACCA	Bcl6(Zf)/Liver-Bcl6-ChIP-Seq(GSE31578)/Homer	-	7.93986
LAMB1	chr7	107642000	107643330	-1700	ATTCCAGGGAAGCGC	Bcl6(Zf)/Liver-Bcl6-ChIP-Seq(GSE31578)/Homer	-	7.93107
CTGF	chr6	132273200	132277226	687	GAAAATTCCAGGGAA	Bcl6(Zf)/Liver-Bcl6-ChIP-Seq(GSE31578)/Homer	+	7.92349
PLAT	chr8	42065000	42065800	-242	TAAGTTTCCAGGCAG	Bcl6(Zf)/Liver-Bcl6-ChIP-Seq(GSE31578)/Homer	+	7.91206
TNFRSF11B	chr8	119963600	119965000	-839	TTCTTTTTTAGGAAG	Bcl6(Zf)/Liver-Bcl6-ChIP-Seq(GSE31578)/Homer	+	7.90745
UACA	chr15	71056209	71056400	277	GTGCCTGGAAACCAC	Bcl6(Zf)/Liver-Bcl6-ChIP-Seq(GSE31578)/Homer	-	7.89424
LAMB1	chr7	107643757	107644315	57	TGTCTTCCTAGGAAG	Bcl6(Zf)/Liver-Bcl6-ChIP-Seq(GSE31578)/Homer	+	7.88138
MDK	chr11	46403699	46404789	1393	CTGCCTGGAAAAGTC	Bcl6(Zf)/Liver-Bcl6-ChIP-Seq(GSE31578)/Homer	-	7.87899
TULP3	chr12	2985200	2985421	-1189	CTCCCTGAAAAGCAA	Bcl6(Zf)/Liver-Bcl6-ChIP-Seq(GSE31578)/Homer	-	7.87643
IGFBP4	chr17	38600198	38602351	496	CATCCAGGAAAGCCT	Bcl6(Zf)/Liver-Bcl6-ChIP-Seq(GSE31578)/Homer	-	7.85868
HEG1	chr3	124775195	124776709	393	TCTCCAAGAAAGTAC	Bcl6(Zf)/Liver-Bcl6-ChIP-Seq(GSE31578)/Homer	-	7.84813
MMP1	chr11	102668594	102669642	-297	TGCCCTTCCAGAAAG	Bcl6(Zf)/Liver-Bcl6-ChIP-Seq(GSE31578)/Homer	+	7.84298
IGFBP7	chr4	57975800	57977800	-751	ATTCCAGGAGGTTTT	Bcl6(Zf)/Liver-Bcl6-ChIP-Seq(GSE31578)/Homer	-	7.83443
CLSTN1	chr1	9884299	9886000	-285	GTTCTTAGAAATGCG	Bcl6(Zf)/Liver-Bcl6-ChIP-Seq(GSE31578)/Homer	-	7.77413
QSOX1	chr1	180124238	180126600	269	GGTCCTGGAAAATTA	Bcl6(Zf)/Liver-Bcl6-ChIP-Seq(GSE31578)/Homer	-	7.75048
LAMA4	chr6	112575002	112576200	-1139	CTAGTTTGCAGGAAA	Bcl6(Zf)/Liver-Bcl6-ChIP-Seq(GSE31578)/Homer	+	7.7374
PRSS12	chr4	119272861	119275000	-1297	GACCGCTCCAGGAAG	Bcl6(Zf)/Liver-Bcl6-ChIP-Seq(GSE31578)/Homer	+	7.72222
DPP4	chr2	162931272	162931400	220	TTGTTTTACAGGAAG	Bcl6(Zf)/Liver-Bcl6-ChIP-Seq(GSE31578)/Homer	+	7.65302
EGFR	chr7	55086895	55088477	181	TTTCCTTGAGATCAG	Bcl6(Zf)/Liver-Bcl6-ChIP-Seq(GSE31578)/Homer	-	7.64339
C1R	chr12	7243353	7243600	-1850	GGGGTCTCCTGGGAA	Bcl6(Zf)/Liver-Bcl6-ChIP-Seq(GSE31578)/Homer	+	7.63602
LAMC1	chr1	182991709	182992039	-886	TGATTCTCCAGGGAC	Bcl6(Zf)/Liver-Bcl6-ChIP-Seq(GSE31578)/Homer	+	7.60092
IGFBP7	chr4	57975800	57977800	-751	CAGCATTCCAGGAGG	Bcl6(Zf)/Liver-Bcl6-ChIP-Seq(GSE31578)/Homer	+	7.59907
MMP1	chr11	102669898	102671328	1007	CTCCTTCCTTGGAAG	Bcl6(Zf)/Liver-Bcl6-ChIP-Seq(GSE31578)/Homer	+	7.58299
TFPI2	chr7	93519036	93520600	-1267	TTTCCTGAAGAAGGG	Bcl6(Zf)/Liver-Bcl6-ChIP-Seq(GSE31578)/Homer	-	7.57409
ITGBL1	chr13	102106800	102109098	1834	CTCCATTCTAGGGAG	Bcl6(Zf)/Liver-Bcl6-ChIP-Seq(GSE31578)/Homer	+	7.56286
PAM	chr5	102089514	102092000	-171	TTTCTTTCTGGGAAT	Bcl6(Zf)/Liver-Bcl6-ChIP-Seq(GSE31578)/Homer	+	7.56203
PODN	chr1	53527200	53529354	-654	AACTTTTCCGGGAAG	Bcl6(Zf)/Liver-Bcl6-ChIP-Seq(GSE31578)/Homer	+	7.54984
LTBP3	chr11	65325791	65329048	-610	CTGCCTTCCTGGAGC	Bcl6(Zf)/Liver-Bcl6-ChIP-Seq(GSE31578)/Homer	+	7.5471
LTBP3	chr11	65325791	65329048	-610	ATCCCAGGAGAGAGA	Bcl6(Zf)/Liver-Bcl6-ChIP-Seq(GSE31578)/Homer	-	7.52507
MMP1	chr11	102668200	102668233	-691	TATTTTTCCAGGTAT	Bcl6(Zf)/Liver-Bcl6-ChIP-Seq(GSE31578)/Homer	+	7.51002
TNFRSF11B	chr8	119963600	119965000	-839	AGCCTCTCCTGGGAG	Bcl6(Zf)/Liver-Bcl6-ChIP-Seq(GSE31578)/Homer	+	7.50447
DPP4	chr2	162931272	162931400	220	TTTACAGGAAGGAAG	Bcl6(Zf)/Liver-Bcl6-ChIP-Seq(GSE31578)/Homer	-	7.49749
THBS1	chr15	39872708	39873800	-572	TCGCTCTCCAGGAGC	Bcl6(Zf)/Liver-Bcl6-ChIP-Seq(GSE31578)/Homer	+	7.49266
JAM3	chr11	133939695	133940000	875	ACATTTTCCTGGACA	Bcl6(Zf)/Liver-Bcl6-ChIP-Seq(GSE31578)/Homer	+	7.475
FGFR1	chr8	38326616	38327200	264	TGAATGTCTAGGAAG	Bcl6(Zf)/Liver-Bcl6-ChIP-Seq(GSE31578)/Homer	+	7.44801
IGFBP7	chr4	57975800	57977800	-751	TTCCCAGGAACACTG	Bcl6(Zf)/Liver-Bcl6-ChIP-Seq(GSE31578)/Homer	-	7.44509
DST	chr6	56820402	56821600	976	CTGAATTCCAGGATA	Bcl6(Zf)/Liver-Bcl6-ChIP-Seq(GSE31578)/Homer	+	7.44394
IGFBP3	chr7	45962007	45962908	534	TTTACAGGAAACCGT	Bcl6(Zf)/Liver-Bcl6-ChIP-Seq(GSE31578)/Homer	-	7.44134
TGFB1I1	chr16	31482600	31484400	-306	AAGTCTCCCAGGAAT	Bcl6(Zf)/Liver-Bcl6-ChIP-Seq(GSE31578)/Homer	+	7.43726
MDK	chr11	46403699	46404789	1393	TTCCCTGCCTGGAAA	Bcl6(Zf)/Liver-Bcl6-ChIP-Seq(GSE31578)/Homer	+	7.43265
BDNF	chr11	27742872	27744800	-733	CTCCCAGGAAGCCCT	Bcl6(Zf)/Liver-Bcl6-ChIP-Seq(GSE31578)/Homer	-	7.42074
IGFBP7	chr4	57975800	57977800	-751	TTCCCTTTCTGGAAC	Bcl6(Zf)/Liver-Bcl6-ChIP-Seq(GSE31578)/Homer	+	7.41457
TGFB1I1	chr16	31482600	31484400	-306	CTCCCAGGAATGGCA	Bcl6(Zf)/Liver-Bcl6-ChIP-Seq(GSE31578)/Homer	-	7.41214
ACTN4	chr19	39137761	39138200	-528	TTTACTAGAAGGTAG	Bcl6(Zf)/Liver-Bcl6-ChIP-Seq(GSE31578)/Homer	-	7.40985
FGFR1	chr8	38326616	38327200	264	GTCCCAGGAAGGAGC	Bcl6(Zf)/Liver-Bcl6-ChIP-Seq(GSE31578)/Homer	-	7.4088
PXDN	chr2	1748652	1749400	28	GTTCCAAAAAAGCCC	Bcl6(Zf)/Liver-Bcl6-ChIP-Seq(GSE31578)/Homer	-	7.40042
IGFBP3	chr7	45962007	45962908	534	CTTGTTTACAGGAAA	Bcl6(Zf)/Liver-Bcl6-ChIP-Seq(GSE31578)/Homer	+	7.39824
MIF	chr22	24235600	24235800	-591	GGACCTCCCTGGAAA	Bcl6(Zf)/Liver-Bcl6-ChIP-Seq(GSE31578)/Homer	+	7.39594
ITGBL1	chr13	102105093	102106400	127	AGCCCTTCCAGGCAG	Bcl6(Zf)/Liver-Bcl6-ChIP-Seq(GSE31578)/Homer	+	7.37468
LTBP2	chr14	75079570	75080852	264	TTCCTCTCCAGGATG	Bcl6(Zf)/Liver-Bcl6-ChIP-Seq(GSE31578)/Homer	+	7.34526
FN1	chr2	216301230	216301800	335	TTTCCTGGGGATGGG	Bcl6(Zf)/Liver-Bcl6-ChIP-Seq(GSE31578)/Homer	-	7.31753
CALU	chr7	128380800	128381600	1454	CATTCTTCCAGAAAT	Bcl6(Zf)/Liver-Bcl6-ChIP-Seq(GSE31578)/Homer	+	7.28763
IGFBP4	chr17	38598827	38599990	-875	TGTCCAGGAAGACCG	Bcl6(Zf)/Liver-Bcl6-ChIP-Seq(GSE31578)/Homer	-	7.28186
DST	chr6	56820402	56821600	976	ATTCCAGGATAGGCT	Bcl6(Zf)/Liver-Bcl6-ChIP-Seq(GSE31578)/Homer	-	7.23868
CRIM1	chr2	36582600	36584744	-469	TTTCTCTCCTGAAAG	Bcl6(Zf)/Liver-Bcl6-ChIP-Seq(GSE31578)/Homer	+	7.23607
EGFR	chr7	55086895	55088477	181	TTTCTTTCTTGGATG	Bcl6(Zf)/Liver-Bcl6-ChIP-Seq(GSE31578)/Homer	+	7.23506
DST	chr6	56820402	56821600	976	CCTCTTTTTTGGAAT	Bcl6(Zf)/Liver-Bcl6-ChIP-Seq(GSE31578)/Homer	+	7.22669
F3	chr1	95006035	95008400	-1321	GTTCCAGAAAGGATG	Bcl6(Zf)/Liver-Bcl6-ChIP-Seq(GSE31578)/Homer	-	7.22372
SVEP1	chr9	113341000	113342600	-1160	CTTGCTGGAAGGCGC	Bcl6(Zf)/Liver-Bcl6-ChIP-Seq(GSE31578)/Homer	-	7.22273
IGFBP3	chr7	45962007	45962908	534	ATGTCTTTTTGGAAA	Bcl6(Zf)/Liver-Bcl6-ChIP-Seq(GSE31578)/Homer	+	7.21974
NUCB2	chr11	17230719	17231000	1019	CACACTTCCAGGCAG	Bcl6(Zf)/Liver-Bcl6-ChIP-Seq(GSE31578)/Homer	+	7.21399
MMP1	chr11	102668594	102669642	-297	CTTCCAGAAAGCCAG	Bcl6(Zf)/Liver-Bcl6-ChIP-Seq(GSE31578)/Homer	-	7.20115
LAMA4	chr6	112574400	112574731	-1741	GTTTCTGGAATACAA	Bcl6(Zf)/Liver-Bcl6-ChIP-Seq(GSE31578)/Homer	-	7.19612
CTGF	chr6	132273200	132277226	687	ATTCCAGGGAATTGG	Bcl6(Zf)/Liver-Bcl6-ChIP-Seq(GSE31578)/Homer	-	7.19152
EMILIN1	chr2	27302400	27302924	965	TCTCCTGGAGGGGTG	Bcl6(Zf)/Liver-Bcl6-ChIP-Seq(GSE31578)/Homer	-	7.1864
ITGBL1	chr13	102106800	102109098	1834	CAAATTTGTAGGAAA	Bcl6(Zf)/Liver-Bcl6-ChIP-Seq(GSE31578)/Homer	+	7.1858
GAS6	chr13	114565400	114568000	-1646	CCTCCAGGAGAGCAC	Bcl6(Zf)/Liver-Bcl6-ChIP-Seq(GSE31578)/Homer	-	7.17401
F2R	chr5	76012215	76014000	347	TTGCTTTGTTGGAAG	Bcl6(Zf)/Liver-Bcl6-ChIP-Seq(GSE31578)/Homer	+	7.17397
NUCB2	chr11	17230719	17231000	1019	CTTCCAGGCAGGCTA	Bcl6(Zf)/Liver-Bcl6-ChIP-Seq(GSE31578)/Homer	-	7.1671
FN1	chr2	216301230	216301800	335	TTCCTTTCCTGGGGA	Bcl6(Zf)/Liver-Bcl6-ChIP-Seq(GSE31578)/Homer	+	7.14782
MMP1	chr11	102669898	102671328	1007	TAGCATTCCTGGTAA	Bcl6(Zf)/Liver-Bcl6-ChIP-Seq(GSE31578)/Homer	+	7.13079
ITGB1	chr10	33293496	33295770	-1224	GGCTTCCCCAGGAAA	Bcl6(Zf)/Liver-Bcl6-ChIP-Seq(GSE31578)/Homer	+	7.12744
ADAMTS2	chr5	178772639	178773400	208	CTCCTCTCCAGCAAG	Bcl6(Zf)/Liver-Bcl6-ChIP-Seq(GSE31578)/Homer	+	7.12547
OLFML3	chr1	114521527	114522541	-536	CTGCCTAGAAGGCCT	Bcl6(Zf)/Liver-Bcl6-ChIP-Seq(GSE31578)/Homer	-	7.12107
THBS1	chr15	39871325	39872384	-1955	CATCCCTCCAAGAAC	Bcl6(Zf)/Liver-Bcl6-ChIP-Seq(GSE31578)/Homer	+	7.11952
VEGFC	chr4	177714173	177714793	292	AAAAGTTCCAAGAAA	Bcl6(Zf)/Liver-Bcl6-ChIP-Seq(GSE31578)/Homer	+	7.10975
CTGF	chr6	132273200	132277226	687	ATTCATCCCTGGAAA	Bcl6(Zf)/Liver-Bcl6-ChIP-Seq(GSE31578)/Homer	+	7.10742
COL8A1	chr3	99357639	99358000	320	CTTCCTAAAAATAGC	Bcl6(Zf)/Liver-Bcl6-ChIP-Seq(GSE31578)/Homer	-	7.10137
COL1A2	chr7	94022600	94023025	-1273	TTTCTTAGAGACAGA	Bcl6(Zf)/Liver-Bcl6-ChIP-Seq(GSE31578)/Homer	-	7.08294
LTBP3	chr11	65325791	65329048	-610	CATCCAGGAAAAGCG	Bcl6(Zf)/Liver-Bcl6-ChIP-Seq(GSE31578)/Homer	-	7.06209
NID1	chr1	236230400	236231000	1938	GTGCCTGGAATGCTC	Bcl6(Zf)/Liver-Bcl6-ChIP-Seq(GSE31578)/Homer	-	7.06149
PXDN	chr2	1748652	1749400	28	GTGCCCTCCTGGGAC	Bcl6(Zf)/Liver-Bcl6-ChIP-Seq(GSE31578)/Homer	+	7.05773
NID1	chr1	236228808	236229400	346	AGGTTCGCCAGGAAA	Bcl6(Zf)/Liver-Bcl6-ChIP-Seq(GSE31578)/Homer	+	7.05691
ITGBL1	chr13	102106800	102109098	1834	CCAACTTCTAAGAAG	Bcl6(Zf)/Liver-Bcl6-ChIP-Seq(GSE31578)/Homer	+	7.04821
BDNF	chr11	27742872	27744800	-733	GAAACTTCTTAGAAA	Bcl6(Zf)/Liver-Bcl6-ChIP-Seq(GSE31578)/Homer	+	7.04784
FGF2	chr4	123747769	123749355	-94	GGTCTTTACTGGAAA	Bcl6(Zf)/Liver-Bcl6-ChIP-Seq(GSE31578)/Homer	+	7.04361
LIF	chr22	30641800	30643000	-1040	CCCCAGTCCAGGAAG	Bcl6(Zf)/Liver-Bcl6-ChIP-Seq(GSE31578)/Homer	+	7.03926
IGFBP4	chr17	38600198	38602351	496	CTTTTCTCCAGGCAG	Bcl6(Zf)/Liver-Bcl6-ChIP-Seq(GSE31578)/Homer	+	7.0357
MFAP2	chr1	17305437	17307800	-1893	CCAGCTTCCAGGACA	Bcl6(Zf)/Liver-Bcl6-ChIP-Seq(GSE31578)/Homer	+	7.03396
MFAP2	chr1	17305437	17307800	-1893	CTTCCAGGACACTCT	Bcl6(Zf)/Liver-Bcl6-ChIP-Seq(GSE31578)/Homer	-	7.02723
LTBP3	chr11	65325791	65329048	-610	GGCACATCCAGGAAA	Bcl6(Zf)/Liver-Bcl6-ChIP-Seq(GSE31578)/Homer	+	7.02333
LTBP3	chr11	65325791	65329048	-610	CTTCCTGGAGCTGCT	Bcl6(Zf)/Liver-Bcl6-ChIP-Seq(GSE31578)/Homer	-	7.01574
HEG1	chr3	124775195	124776709	393	CAGCTTTCCAGGGCT	Bcl6(Zf)/Liver-Bcl6-ChIP-Seq(GSE31578)/Homer	+	7.01398
ITGBL1	chr13	102106800	102109098	1834	TTTCCAGAAATAGAG	Bcl6(Zf)/Liver-Bcl6-ChIP-Seq(GSE31578)/Homer	-	7.01344
GAS6	chr13	114565400	114568000	-1646	CTCTTGTCTTGGAAT	Bcl6(Zf)/Liver-Bcl6-ChIP-Seq(GSE31578)/Homer	+	7.00194
COL7A1	chr3	48631600	48633592	-1100	TTTCCCAGAAGGTTC	Bcl6(Zf)/Liver-Bcl6-ChIP-Seq(GSE31578)/Homer	-	6.99282
PLAT	chr8	42065000	42065800	-242	TTTCCAGGCAGGGGG	Bcl6(Zf)/Liver-Bcl6-ChIP-Seq(GSE31578)/Homer	-	6.99076
CD248	chr11	66084619	66086404	104	CGCCCTTCCTGGAGG	Bcl6(Zf)/Liver-Bcl6-ChIP-Seq(GSE31578)/Homer	+	6.98933
IGFBP4	chr17	38600198	38602351	496	ATTCTAGGAGAAATG	Bcl6(Zf)/Liver-Bcl6-ChIP-Seq(GSE31578)/Homer	-	6.98443
RAMP1	chr2	238767309	238770313	-227	GTTCCTAAAATGCTA	Bcl6(Zf)/Liver-Bcl6-ChIP-Seq(GSE31578)/Homer	-	6.97504
DST	chr6	56817800	56818384	-1626	CAACTTTCCTAAAAA	Bcl6(Zf)/Liver-Bcl6-ChIP-Seq(GSE31578)/Homer	+	6.97259
PRSS12	chr4	119272861	119275000	-1297	GCTCCAGGAAGGGTG	Bcl6(Zf)/Liver-Bcl6-ChIP-Seq(GSE31578)/Homer	-	6.96449
METRN	chr16	765186	767000	71	TGGCTCTCCTGGAGC	Bcl6(Zf)/Liver-Bcl6-ChIP-Seq(GSE31578)/Homer	+	6.95704
LAMC1	chr1	182991404	182991608	-1191	TTAAATTCCTGAAAA	Bcl6(Zf)/Liver-Bcl6-ChIP-Seq(GSE31578)/Homer	+	6.95665
PRSS23	chr11	86501085	86502471	-1016	CTTCCTGGATTGTAG	Bcl6(Zf)/Liver-Bcl6-ChIP-Seq(GSE31578)/Homer	-	6.95657
WNT5B	chr12	1640131	1641000	1074	TCACTTTCTTGGAGC	Bcl6(Zf)/Liver-Bcl6-ChIP-Seq(GSE31578)/Homer	+	6.95162
CTGF	chr6	132273200	132277226	687	ATGCCAGGAAACTCA	Bcl6(Zf)/Liver-Bcl6-ChIP-Seq(GSE31578)/Homer	-	6.94654
COL8A1	chr3	99356771	99356871	-548	TTGCCTGGAGGGAGA	Bcl6(Zf)/Liver-Bcl6-ChIP-Seq(GSE31578)/Homer	-	6.93814
COL6A2	chr21	47518615	47519228	604	ATTTCAAGAAAGGCC	Bcl6(Zf)/Liver-Bcl6-ChIP-Seq(GSE31578)/Homer	-	6.9366
QSOX1	chr1	180124238	180126600	269	ATTCCAAGACACCAT	Bcl6(Zf)/Liver-Bcl6-ChIP-Seq(GSE31578)/Homer	-	6.93225
LIF	chr22	30641800	30643000	-1040	CCCTCTTCTAAGAAT	Bcl6(Zf)/Liver-Bcl6-ChIP-Seq(GSE31578)/Homer	+	6.92374
FLRT2	chr14	85995186	85999443	-1302	GAAGTTTCCAGTAAC	Bcl6(Zf)/Liver-Bcl6-ChIP-Seq(GSE31578)/Homer	+	6.9139
ITGB1	chr10	33293496	33295770	-1224	TCCCCAGGAAAACTG	Bcl6(Zf)/Liver-Bcl6-ChIP-Seq(GSE31578)/Homer	-	6.91108
ITGBL1	chr13	102106800	102109098	1834	CTTCTAAGAAGAAAA	Bcl6(Zf)/Liver-Bcl6-ChIP-Seq(GSE31578)/Homer	-	6.90126
COL5A1	chr9	137533765	137535400	145	AGTTTTTCTAGGCAT	Bcl6(Zf)/Liver-Bcl6-ChIP-Seq(GSE31578)/Homer	+	6.854
AEBP1	chr7	44143200	44145400	-760	CTCCCAGGAGATTCC	Bcl6(Zf)/Liver-Bcl6-ChIP-Seq(GSE31578)/Homer	-	6.84826
FLRT2	chr14	85995186	85999443	-1302	AGCTTCTCTAGGGAG	Bcl6(Zf)/Liver-Bcl6-ChIP-Seq(GSE31578)/Homer	+	6.84317
PRSS23	chr11	86501085	86502471	-1016	GCTCCAGGAAAAGCC	Bcl6(Zf)/Liver-Bcl6-ChIP-Seq(GSE31578)/Homer	-	6.83479
IGFBP4	chr17	38600198	38602351	496	AAACATTCTAGGAGA	Bcl6(Zf)/Liver-Bcl6-ChIP-Seq(GSE31578)/Homer	+	6.83414
BDNF	chr11	27742872	27744800	-733	TGTCCTGGAGACTCA	Bcl6(Zf)/Liver-Bcl6-ChIP-Seq(GSE31578)/Homer	-	6.83305
COL6A1	chr21	47400800	47401531	-851	GATGTTTCAAGGAAC	Bcl6(Zf)/Liver-Bcl6-ChIP-Seq(GSE31578)/Homer	+	6.8317
BDNF	chr11	27742872	27744800	-733	GGCTCTCCCAGGAAG	Bcl6(Zf)/Liver-Bcl6-ChIP-Seq(GSE31578)/Homer	+	6.82394
IGFBP5	chr2	217558432	217560081	-1816	CTTCCTGGGATAAAA	Bcl6(Zf)/Liver-Bcl6-ChIP-Seq(GSE31578)/Homer	-	6.80974
GPC1	chr2	241373800	241376600	-1288	AGGGTCTCCAGCAAA	Bcl6(Zf)/Liver-Bcl6-ChIP-Seq(GSE31578)/Homer	+	6.80937
LTBP2	chr14	75079570	75080852	264	TTTCCCAGAGAGGCA	Bcl6(Zf)/Liver-Bcl6-ChIP-Seq(GSE31578)/Homer	-	6.80014
MDK	chr11	46403699	46404789	1393	AGAGTGTCCTGGAAC	Bcl6(Zf)/Liver-Bcl6-ChIP-Seq(GSE31578)/Homer	+	6.78934
DKK1	chr10	54075800	54076800	1744	ATTCCAGAAGAACCA	Bcl6(Zf)/Liver-Bcl6-ChIP-Seq(GSE31578)/Homer	-	6.78491
PTX3	chr3	157155205	157156000	627	AAGCTTTCATGGGAA	Bcl6(Zf)/Liver-Bcl6-ChIP-Seq(GSE31578)/Homer	+	6.77969
TFPI	chr2	188430800	188431800	313	CTTCTAAGAGAGAAC	Bcl6(Zf)/Liver-Bcl6-ChIP-Seq(GSE31578)/Homer	-	6.77433
SULF1	chr8	70380800	70381800	1941	ATCCCTTCCAGAGAA	Bcl6(Zf)/Liver-Bcl6-ChIP-Seq(GSE31578)/Homer	+	6.77178
TFPI2	chr7	93519036	93520600	-1267	ACTCCAGGAGAGATA	Bcl6(Zf)/Liver-Bcl6-ChIP-Seq(GSE31578)/Homer	-	6.76141
BDNF	chr11	27742872	27744800	-733	TTGCTGTCCTGGAGA	Bcl6(Zf)/Liver-Bcl6-ChIP-Seq(GSE31578)/Homer	+	6.75976
QSOX1	chr1	180124238	180126600	269	TTTTCTAGAGAAAGG	Bcl6(Zf)/Liver-Bcl6-ChIP-Seq(GSE31578)/Homer	-	6.75122
JAM3	chr11	133938996	133939600	176	CTTGCTGGAAGACCC	Bcl6(Zf)/Liver-Bcl6-ChIP-Seq(GSE31578)/Homer	-	6.74713
VCAN	chr5	82768145	82771000	861	CTTGCTTCTTGGGAG	Bcl6(Zf)/Liver-Bcl6-ChIP-Seq(GSE31578)/Homer	+	6.74439
WNT5B	chr12	1638647	1639933	-410	TCGAGTTCCAGGAGA	Bcl6(Zf)/Liver-Bcl6-ChIP-Seq(GSE31578)/Homer	+	6.73764
FSTL3	chr19	675600	678310	-792	TTCCCTGCAAAGGTG	Bcl6(Zf)/Liver-Bcl6-ChIP-Seq(GSE31578)/Homer	-	6.71826
IGFBP6	chr12	53489810	53493270	-1410	CTTGGTTCCAGGGAG	Bcl6(Zf)/Liver-Bcl6-ChIP-Seq(GSE31578)/Homer	+	6.71808
FSTL3	chr19	675600	678310	-792	TTTAATTCCTGGAGA	Bcl6(Zf)/Liver-Bcl6-ChIP-Seq(GSE31578)/Homer	+	6.71568
LTBP2	chr14	75077505	75079244	-1801	CTCCCCTCCTGGAGA	Bcl6(Zf)/Liver-Bcl6-ChIP-Seq(GSE31578)/Homer	+	6.70449
RAMP1	chr2	238767309	238770313	-227	AGGGCTTCTTGGGAG	Bcl6(Zf)/Liver-Bcl6-ChIP-Seq(GSE31578)/Homer	+	6.69943
COL5A1	chr9	137533765	137535400	145	AGCTTTTCCTGGATT	Bcl6(Zf)/Liver-Bcl6-ChIP-Seq(GSE31578)/Homer	+	6.69852
COL7A1	chr3	48631600	48633592	-1100	GTTCCTGCAGAGCCA	Bcl6(Zf)/Liver-Bcl6-ChIP-Seq(GSE31578)/Homer	-	6.69512
FBLN1	chr22	45899600	45900000	1482	TTTCCAAGAGCAGAT	Bcl6(Zf)/Liver-Bcl6-ChIP-Seq(GSE31578)/Homer	-	6.68876
DKK3	chr11	12030996	12031800	-320	GCTCCTGGAATGGGA	Bcl6(Zf)/Liver-Bcl6-ChIP-Seq(GSE31578)/Homer	-	6.67197
F2R	chr5	76010687	76011780	-1181	ATCCCAGGAGGGTCG	Bcl6(Zf)/Liver-Bcl6-ChIP-Seq(GSE31578)/Homer	-	6.65411
TIMP3	chr22	33197662	33199800	-25	AGGCTTCCCAGGCAA	Bcl6(Zf)/Liver-Bcl6-ChIP-Seq(GSE31578)/Homer	+	6.65301
TFPI	chr2	188430800	188431800	313	CTTCCTGAACAGCTT	Bcl6(Zf)/Liver-Bcl6-ChIP-Seq(GSE31578)/Homer	-	6.6451
FLRT2	chr14	85995186	85999443	-1302	TTCCCTTCCTTGAAT	Bcl6(Zf)/Liver-Bcl6-ChIP-Seq(GSE31578)/Homer	+	6.64063
LAMB1	chr7	107643757	107644315	57	GTGTCTTCCTAGGAA	Bcl6(Zf)/Liver-Bcl6-ChIP-Seq(GSE31578)/Homer	+	6.62611
CALU	chr7	128380800	128381600	1454	CTTCCAGAAATGTCG	Bcl6(Zf)/Liver-Bcl6-ChIP-Seq(GSE31578)/Homer	-	6.61761
LAMA4	chr6	112576400	112576583	259	TTTCCAAGACTTCAG	Bcl6(Zf)/Liver-Bcl6-ChIP-Seq(GSE31578)/Homer	-	6.61468
MDK	chr11	46401065	46401400	-1241	GTCCCTGGGAAGACA	Bcl6(Zf)/Liver-Bcl6-ChIP-Seq(GSE31578)/Homer	-	6.60797
GPC1	chr2	241373800	241376600	-1288	AGGAACTCTTGGAAC	Bcl6(Zf)/Liver-Bcl6-ChIP-Seq(GSE31578)/Homer	+	6.60404
COL1A2	chr7	94025060	94025800	1187	AACCCTGGAAAGAAG	Bcl6(Zf)/Liver-Bcl6-ChIP-Seq(GSE31578)/Homer	-	6.58796
DST	chr6	56818690	56819454	-736	ACTCCTGGAATTCGG	Bcl6(Zf)/Liver-Bcl6-ChIP-Seq(GSE31578)/Homer	-	6.58752
LAMB1	chr7	107643757	107644315	57	TTCCTAGGAAGGAGG	Bcl6(Zf)/Liver-Bcl6-ChIP-Seq(GSE31578)/Homer	-	6.57899
MMP1	chr11	102669898	102671328	1007	TTTCCTAAAATAAAC	Bcl6(Zf)/Liver-Bcl6-ChIP-Seq(GSE31578)/Homer	-	6.5696
OLFML3	chr1	114520567	114520863	-1496	ATACTTCCCAAGAAT	Bcl6(Zf)/Liver-Bcl6-ChIP-Seq(GSE31578)/Homer	+	6.56903
CD248	chr11	66084619	66086404	104	ATGCCTGGAAGTTCC	Bcl6(Zf)/Liver-Bcl6-ChIP-Seq(GSE31578)/Homer	-	6.56282
FN1	chr2	216300000	216300146	-895	GTTAATTCCTAGAAG	Bcl6(Zf)/Liver-Bcl6-ChIP-Seq(GSE31578)/Homer	+	6.56102
ITGB1	chr10	33293496	33295770	-1224	TTGCTTTTTTGGGAG	Bcl6(Zf)/Liver-Bcl6-ChIP-Seq(GSE31578)/Homer	+	6.5583
CTGF	chr6	132273200	132277226	687	ATCTCAGGAAAGAAA	Bcl6(Zf)/Liver-Bcl6-ChIP-Seq(GSE31578)/Homer	-	6.55471
CTGF	chr6	132273200	132277226	687	CAAACTCCCTGGAAT	Bcl6(Zf)/Liver-Bcl6-ChIP-Seq(GSE31578)/Homer	+	6.54947
PLAT	chr8	42066829	42067720	1587	ATCACTTCGAGGAAA	Bcl6(Zf)/Liver-Bcl6-ChIP-Seq(GSE31578)/Homer	+	6.54864
ECM1	chr1	150478800	150479620	-1738	CTTCCTAAAGATTTA	Bcl6(Zf)/Liver-Bcl6-ChIP-Seq(GSE31578)/Homer	-	6.53022
NID2	chr14	52536600	52537136	888	ATCCTTGGAAATGCC	Bcl6(Zf)/Liver-Bcl6-ChIP-Seq(GSE31578)/Homer	-	6.5247
DKK3	chr11	12030996	12031800	-320	TGCAGCTCCTGGAAT	Bcl6(Zf)/Liver-Bcl6-ChIP-Seq(GSE31578)/Homer	+	6.52393

## Sheet: Table S7
Table S7. Summary of Sequencing Statistics and Mapping of Reads for 2 Paired FGFR2+ Fibrocyte and CAF Sample Pools
Sample	Sample ID	Effective reads (%)	Total mappable reads (%)	Uniquely mappable reads (%)	Exonic reads (%)	Intronic reads (%)	Intergenic reads (%)	Splicing reads (%)
Fibrocyte sample pool (Patient #1-5)	F1	58,113,708 (100%)	54,851.929 (94.39%)	53,444,496 (91.97%)	48,176,264 (82.90%)	6,845,795 (11.78%)	2,847,572 (4.90%)	244,077 (0.42%)
Fibrocyte sample pool (Patient #6-9)	F2	50,721,818 (100%)	48,649,113 (95.91%)	47,813,093 (94.27%)	46,912,609 (92.49%)	2,028,873 (4.00%)	1,694,109 (3.34%)	86,227 (0.17%)
CAF sample pool (Patient #1-5)	C1	56,332,264 (100%)	54,367,024 (96.51%)	53,400,096 (94.79%)	50,197,680 (89.11%)	3,824,961 (6.79%)	2,101,194 (3.73%)	208,429 (0.37%)
CAF sample pool (Patient #6-9)	C2	55,157,070 (100%)	53,169,778 (96.40%)	52,163,742 (94.57%)	49,917,148 (90.50%)	3,149,469 (5.71%)	1,864,309 (3.38%)	226,144 (0.41%)
Effective reads: The reads from the Illumina GAIIx pipeline with polymer track, adaptor, primer, and 28S, 18S, and human ribosomal DNA complete repeating unit sequences removed.
Total mappable reads: Sequencing reads were mapped to NCBI Build 37.1 (GRCh37) with at most 2 mismatches.
Uniquely mappable reads: The reads can be aligned to only one location.
Exonic reads: The reads mapped within exon.
Intronic reads: The reads mapped within intron.
Intergenic reads: The reads mapped span across exon-exon junctions.
Splicing reads: The reads mapped span across exon-intron splicing junctions.

## Sheet: Table S8
Table S8. Gene Set of CAF-specific Extracelluar Component Used in Motif Enrichment Analysis
Gene Symbol	Full Name	F1-RPKM	F2-RPKM	C1-RPKM	C2-RPKM	Subcellular locations from UniProtKB/Swiss-Prot
CCL11	chemokine (C-C motif) ligand 11	0	0	69.6575	17.9532	Secreted.
FIBIN	fin bud initiation factor homolog (zebrafish)	0	0	21.222	18.6584	Secreted. Golgi apparatus. Endoplasmic reticulum.
LUM	lumican	0	0	20.0734	12.6752	Secreted, extracellular space, extracellular matrix.
ARSJ	arylsulfatase family, member J	0	0	11.8406	15.4071	Secreted.
EDIL3	EGF-like repeats and discoidin I-like domains 3	0	0	11.5592	12.4366	Secreted.
WISP1	WNT1 inducible signaling pathway protein 1	0	0	3.20783	2.96879	Secreted.
WNT2	Wnt family member 2	0	0	2.70554	4.79664	Secreted, extracellular space, extracellular matrix.
CCBE1	collagen and calcium binding EGF domains 1	0	0.00375227	15.758	16.0091	Secreted.
COL8A1	collagen, type VIII, alpha 1	0.032644	0	57.5712	81.6774	Secreted, extracellular space, extracellular matrix, basement membrane
POSTN	periostin, osteoblast specific factor	0.0149264	0.00694947	45.1115	37.5424	Golgi apparatus. Secreted, extracellular space, extracellular matrix
CTGF	connective tissue growth factor	0.11843	0	113.619	190.057	Secreted, extracellular space, extracellular matrix. Secreted.
COL12A1	collagen, type XII, alpha 1	0.0653572	0.0121716	93.9813	103.842	Secreted, extracellular space, extracellular matrix.
IGFBP5	insulin-like growth factor binding protein 5	0.861207	0.037649	960.584	1288.77	Secreted.
LAMA4	laminin, alpha 4	0.0333364	0.00310416	49.4083	40.4813	Secreted, extracellular space, extracellular matrix, basement membrane.
CCDC80	coiled-coil domain containing 80	0.245397	0.00519328	356.418	253.835	Secreted, extracellular space, extracellular matrix.
LOXL1	lysyl oxidase-like 1	0.032053	0	37.9009	38.8434	Secreted, extracellular space.
CYR61	cysteine-rich, angiogenic inducer, 61	0.231025	0.0204877	257.337	343.282	Secreted.
STC2	stanniocalcin 2	0.0991464	0.00439626	113.059	116.318	Secreted.
MMP3	matrix metallopeptidase 3 (stromelysin 1, progelatinase)	0.0275992	0	45.6195	13.9227	Secreted, extracellular space, extracellular matrix.
IGFBP3	insulin-like growth factor binding protein 3	0.354751	0.0178557	370.266	419.181	Secreted.
COL1A2	collagen, type I, alpha 2	0.941709	0.0564331	1188.2	822.201	Secreted, extracellular space, extracellular matrix.
SULF1	sulfatase 1	0.108533	0.015548	108.918	134.624	Endoplasmic reticulum. Golgi apparatus, Golgi stack. Cell surface.
PXDN	peroxidasin homolog (Drosophila)	0.0961542	0.00688732	101.652	98.513	Secreted, extracellular space, extracellular matrix.
EFEMP1	EGF containing fibulin-like extracellular matrix protein 1	0	0.0151837	10.6682	15.1157	Secreted, extracellular space. Secreted, extracellular space, extracellular matrix.
PRSS12	protease, serine, 12 (neurotrypsin, motopsin)	0.0110324	0.010273	14.6682	19.2767	Secreted, extracellular space, extracellular matrix, basement membrane.
CD248	CD248 molecule, endosialin	0.19723	0	136.171	166.369	Membrane; Single-pass type I membrane protein.
COL16A1	collagen, type XVI, alpha 1	0.027105	0	23.3822	16.3633	Secreted, extracellular space, extracellular matrix.
TNFRSF11B	tumor necrosis factor receptor superfamily, member 11b	0.129032	0	64.0182	117.05	Secreted.
DKK3	dickkopf WNT signaling pathway inhibitor 3	0.134987	0	75.3326	104.41	Secreted.
FBLN5	fibulin 5	0.0670641	0.00892108	51.1846	47.3172	Secreted. Secreted, extracellular space, extracellular matrix.
TGFB1I1	transforming growth factor beta 1 induced transcript 1	0.0675929	0.025176	54.0284	63.9201	Cell junction, focal adhesion. Nucleus matrix. Cytoplasm, cytoskeleton.
LOX	lysyl oxidase	0.0841012	0.0304546	64.1101	80.5337	Secreted, extracellular space.
ANGPTL2	angiopoietin-like 2	0.0635586	0.0131518	53.0576	43.2887	Secreted.
EGFR	epidermal growth factor receptor	0.00767788	0.0142987	12.9245	14.2712	Cell membrane; Single-pass type I membrane protein. Endoplasmic reticulum membrane; Single-pass type I membrane protein. Golgi apparatus membrane; Single-pass type I membrane protein. Nucleus membrane; Single-pass type I membrane protein. Endosome. Endosome membrane. Nucleus. Note=In response to EGF, translocated from the cell membrane to the nucleus via Golgi and ER. Endocytosed upon activation …
MMP1	matrix metallopeptidase 1 (interstitial collagenase)	0.0613764	0	42.5334	33.3419	Secreted, extracellular space, extracellular matrix.
PTN	pleiotrophin	0.0489819	0	27.7366	30.846	Secreted.
ITGBL1	integrin, beta-like 1 (with EGF-like repeat domains)	0.0212839	0	13.2316	12.0286	Secreted.
FBLN1	fibulin 1	0.0259684	0.00967231	25.9196	16.2495	Secreted, extracellular space, extracellular matrix.
COL5A2	collagen, type V, alpha 2	0.112842	0.013558	85.3965	63.654	Secreted, extracellular space.
AEBP1	AE binding protein 1	0.0493895	0	21.0623	35.8022	Isoform 1: Secreted. Isoform 2: Cytoplasm. Nucleus.
COL1A1	collagen, type I, alpha 1	2.46852	0.150597	1747.26	1255.77	Secreted, extracellular space, extracellular matrix.
COL5A1	collagen, type V, alpha 1	0.094878	0.00276084	64.3295	47.5911	Secreted, extracellular space, extracellular matrix.
ELN	elastin	0.0217026	0	15.1874	9.3595	Secreted, extracellular space, extracellular matrix.
FBN1	fibrillin 1	0.127261	0.00803393	93.6164	58.435	Secreted, extracellular space, extracellular matrix.
IL11	interleukin 11	0.0212159	0	8.777	15.0483	Secreted.
DKK1	dickkopf WNT signaling pathway inhibitor 1	0	0.0260268	11.4063	16.5101	Secreted.
PAMR1	peptidase domain containing associated with muscle regeneration 1	0.0543462	0	32.5461	25.6292	Secreted.
LOXL2	lysyl oxidase-like 2	0.331046	0.0493211	209.415	188.137	Secreted, extracellular space, extracellular matrix, basement membrane. Nucleus. Chromosome. Note=Associated with chromatin. It is unclear how LOXL2 is nuclear: it contains a clear signal sequence and is predicted to localize in the extracellular medium. However, different reports confirmed the intracellular location and its key role in transcription regulation.
LTBP1	latent transforming growth factor beta binding protein 1	0.0437118	0.00370025	23.5808	24.0215	Secreted.
SERPINE2	serpin peptidase inhibitor, clade E (nexin, plasminogen activator inhibitor type 1), member 2	0.0910077	0	46.5938	43.959	Secreted, extracellular space.
MFAP2	microfibrillar-associated protein 2	0.021487	0	10.6589	10.1536	Secreted, extracellular space, extracellular matrix.
ISLR	immunoglobulin superfamily containing leucine-rich repeat	0.105768	0	58.5759	33.263	Secreted.
SPOCK1	sparc/osteonectin, cwcv and kazal-like domains proteoglycan (testican) 1	0.0418076	0.0145986	22.7105	23.0022	Secreted, extracellular space, extracellular matrix.
PODN	podocan	0.036912	0	11.8018	16.2118	Isoform 1: Secreted, extracellular space, extracellular matrix. Isoform 2-4: Cytoplasm.
SVEP1	sushi, von Willebrand factor type A, EGF and pentraxin domain containing 1	0.0653992	0.00380608	33.6952	16.6514	Secreted. Cytoplasm. Membrane; Peripheral membrane protein.
BDNF	brain-derived neurotrophic factor	0.0261102	0	9.5493	9.17905	Secreted.
FGF7	fibroblast growth factor 7	0.0384538	0	15.8303	11.589	Secreted.
FST	follistatin	0.13226	0.011196	40.8289	51.8229	Secreted.
VEGFC	vascular endothelial growth factor C	0.109202	0	28.3236	40.6905	Secreted.
IGF2	insulin-like growth factor 2 (somatomedin A)	0.104023	0.0670588	27.6586	80.3889	Secreted, extracellular space, extracellular matrix.
INS-IGF2	INS-IGF2 readthrough	0.124808	0.0804578	32.0798	92.8659	Secreted, extracellular space, extracellular matrix.
COL6A3	collagen, type VI, alpha 3	1.0094	0.0680783	343.079	282.965	Secreted, extracellular space, extracellular matrix.
HSPG2	heparan sulfate proteoglycan 2	0.13771	0.0657592	53.203	56.9804	Secreted, extracellular space, extracellular matrix, basement membrane.
VCAM1	vascular cell adhesion molecule 1	0.0315026	0.029334	17.8093	12.0352	Membrane; Single-pass type I membrane protein.
WNT5B	wingless-type MMTV integration site family, member 5B	0.0436619	0.0914767	22.8136	42.138	Secreted, extracellular space, extracellular matrix.
PRSS23	protease, serine, 23	0.125996	0.0740984	41.306	54.0043	Secreted.
LAMB1	laminin, beta 1	0.284792	0.016072	71.9988	69.192	Secreted, extracellular space, extracellular matrix, basement membrane.
CTHRC1	collagen triple helix repeat containing 1	0.217896	0.0624298	66.3919	64.689	Secreted, extracellular space, extracellular matrix.
NID2	nidogen 2 (osteonidogen)	0.139976	0.0558602	36.6183	43.0505	Secreted, extracellular space, extracellular matrix, basement membrane.
LRRC17	leucine rich repeat containing 17	0.100014	0.0206953	22.664	25.8538	Secreted, extracellular space.
GPC1	glypican 1	0.424306	0.146568	94.013	133.321	Secreted, extracellular space. Cell membrane; Lipid-anchor, GPI-anchor; Extracellular side. Endosome. Note=S-nitrosylated form recycled in endosomes. Localizes to CAV1-containing vesicles close to the cell surface. Cleavage of heparan sulfate side chains takes place mainly in late endosomes. Associates with both forms of PRNP in lipid rafts. Colocalizes with APP in perinuclear compartments and wi…
TFPI2	tissue factor pathway inhibitor 2	0.309644	0.0192219	79.7097	37.6914	Secreted.
THBS2	thrombospondin 2	0.151988	0.0444795	46.4204	19.002	Secreted, extracellular space, extracellular matrix.
MATN2	matrilin 2	0.0245625	0.0114358	6.23599	5.56944	Secreted.
PCOLCE	procollagen C-endopeptidase enhancer	0.467142	0.246492	112.15	105.863	Secreted.
CDH13	cadherin 13	0.0582445	0.021694	5.31523	12.0025	Cell membrane; Lipid-anchor, GPI-anchor.
VASN	vasorin	0.548384	0.0753395	60.1623	74.351	Membrane; Single-pass type I membrane protein. Secreted.
SPON2	spondin 2, extracellular matrix protein	1.75164	0.559492	217.918	254.833	Secreted, extracellular space, extracellular matrix.
JAM3	junctional adhesion molecule 3	0.0962812	0.0384229	9.77764	11.7412	Cell membrane; Single-pass type I membrane protein. Cell junction, desmosome. Secreted, extracellular space. Note=In epithelial cells, it is expressed at desmosomes but not at tight junctions (PubMed:15194813). Localizes at the cell surface of endothelial cells; treatment of endothelial cells with vascular endothelial growth factor stimulates recruitment of JAM3 to cell-cell contacts (PubMed:1599…
GREM1	gremlin 1, DAN family BMP antagonist	8.41872	0.147588	656.405	637.055	Secreted.
TNC	tenascin C	0.545579	0.133834	50.4579	44.8575	Secreted, extracellular space, extracellular matrix.
MFGE8	milk fat globule-EGF factor 8 protein	2.0419	0.661335	169.393	203.995	Membrane; Peripheral membrane protein. Secreted.
RARRES2	retinoic acid receptor responder (tazarotene induced) 2	0.408513	0.126797	34.9538	35.806	Secreted.
CLDN1	claudin 1	0.0146151	0.00680452	1.32006	1.44113	Cell junction, tight junction. Cell membrane; Multi-pass membrane protein.
MFAP4	microfibrillar-associated protein 4	0.321592	0.203629	45.1622	20.2459	Secreted, extracellular space, extracellular matrix.
THBS1	thrombospondin 1	9.58489	0.653154	551.867	722.466	Secreted, extracellular space, extracellular matrix. Endoplasmic reticulum. Sarcoplasmic reticulum.
ADAMTS2	ADAM metallopeptidase with thrombospondin type 1 motif, 2	0.192671	0.0232566	14.173	12.149	Secreted, extracellular space, extracellular matrix.
IGFBP4	insulin-like growth factor binding protein 4	5.12185	7.9733	860.401	724.832	Secreted.
EFEMP2	EGF containing fibulin-like extracellular matrix protein 2	1.01244	0.306677	72.0761	79.1409	Secreted.
FZD8	frizzled class receptor 8	0.071259	0.0294905	4.17223	6.53246	Membrane; Multi-pass membrane protein. Golgi apparatus. Cell membrane; Multi-pass membrane protein.
IGFBP7	insulin-like growth factor binding protein 7	1.89624	1.89055	145.231	222.427	Secreted.
GAS6	growth arrest-specific 6	1.25385	1.12541	99.9531	127.067	Secreted.
LOXL4	lysyl oxidase-like 4	0.110367	0.0835	9.6973	8.53668	Secreted.
DPP4	dipeptidyl-peptidase 4	0.304002	0.0120457	16.1339	12.2814	Dipeptidyl peptidase 4 soluble form: Secreted. Note=Detected in the serum and the seminal fluid. Cell membrane; Single-pass type II membrane protein. Apical cell membrane; Single-pass type II membrane protein. Cell projection, invadopodium membrane; Single-pass type II membrane protein. Cell projection, lamellipodium membrane; Single-pass type II membrane protein. Cell junction. Membrane raft. No…
PTX3	pentraxin 3, long	1.56196	0.399971	64.2163	89.162	Secreted.
PLAT	plasminogen activator, tissue	0.77116	0.0666255	36.2752	28.5622	Secreted, extracellular space.
COL7A1	collagen, type VII, alpha 1	0.313636	0.0179326	12.5456	12.7464	Secreted, extracellular space, extracellular matrix, basement membrane.
FGF2	fibroblast growth factor 2 (basic)	0.331427	0.0554808	14.2172	13.4533	Secreted. Nucleus. Note=Exported from cells by an endoplasmic reticulum (ER)/Golgi-independent mechanism. Unconventional secretion of FGF2 occurs by direct translocation across the plasma membrane. Binding of exogenous FGF2 to FGFR facilitates endocytosis followed by translocation of FGF2 across endosomal membrane into the cytosol. Nuclear import from the cytosol requires the classical nuclear im…
FBN2	fibrillin 2	0.129375	0.0963749	10.2311	4.6479	Secreted, extracellular space, extracellular matrix.
COL6A2	collagen, type VI, alpha 2	11.9273	1.94211	392.951	456.236	Secreted, extracellular space, extracellular matrix. Membrane; Peripheral membrane protein.
TIMP3	TIMP metallopeptidase inhibitor 3	2.39566	1.48574	130.719	98.4312	Secreted, extracellular space, extracellular matrix.
SDC1	syndecan 1	1.00215	0.236772	27.5375	45.2869	Membrane; Single-pass type I membrane protein. Secreted. Secreted, exosome.
F2R	coagulation factor II (thrombin) receptor	0.397255	0.117138	10.4543	17.4033	Cell membrane; Multi-pass membrane protein.
F3	coagulation factor III (thromboplastin, tissue factor)	5.57643	0.294474	106.489	205.891	Isoform 1: Membrane; Single-pass type I membrane protein. Isoform 2: Secreted.
NBL1	neuroblastoma 1, DAN family BMP antagonist	0.907233	0.293525	29.2379	34.3242	Secreted.
COL6A1	collagen, type VI, alpha 1	16.0191	2.72419	460.822	526.657	Secreted, extracellular space, extracellular matrix.
FN1	fibronectin 1	6.4055	30.5844	852.702	912.607	Secreted, extracellular space, extracellular matrix.
IGFBP2	insulin like growth factor binding protein 2	0.370706	0.180813	3.78363	21.7792	Secreted.
WNT5A	wingless-type MMTV integration site family, member 5A	1.96716	0.135406	41.792	44.2789	Secreted, extracellular space, extracellular matrix.
LTBP2	latent transforming growth factor beta binding protein 2	1.15601	1.63112	40.6215	64.774	Secreted.
COL18A1	collagen, type XVIII, alpha 1	0.583831	0.353367	14.6097	20.8226	Secreted, extracellular space, extracellular matrix.
ADAM19	AM metallopeptidase domain 19	1.31364	0.0251837	19.6616	30.0843	Membrane; Single-pass type I membrane protein.
RAMP1	receptor (G protein-coupled) activity modifying protein 1	0.52727	0.232566	11.5066	15.8368	Membrane; Single-pass type I membrane protein.
SERPINE1	serpin peptidase inhibitor, clade E (nexin, plasminogen activator inhibitor type 1), member 1	21.1611	1.28123	324.463	434.858	Secreted.
PKP2	plakophilin 2	0.022731	0.0582071	1.20739	1.2344	Nucleus. Cell junction, desmosome.
VCAN	versican	1.35312	0.584581	34.4612	22.883	Secreted, extracellular space, extracellular matrix.
LAMC1	laminin, gamma 1 (formerly LAMB2)	4.25597	1.7567	86.3375	82.6633	Secreted, extracellular space, extracellular matrix, basement membrane.
IGFBP6	insulin-like growth factor binding protein 6	10.0276	0.413371	130.151	147.978	Secreted.
TWSG1	twisted gastrulation BMP signaling modulator 1	2.72674	0.694169	44.6941	41.3216	Secreted.
NID1	nidogen 1	1.40691	0.591124	24.4657	25.0258	Secreted, extracellular space, extracellular matrix, basement membrane.
DST	dystonin	0.487665	0.287498	10.6723	8.12327	Cytoplasm, cytoskeleton. Note=Associates with intermediate filaments, acin and microtubule cytoskeletons. Localizes to actin stress fibers and to actin-rich ruffling at the cortex of cells (By similarity). Associated at the growing distal tip of microtubules. {ECO:0000250}.Isoform 1: Cytoplasm, cytoskeleton. Cytoplasm, myofibril, sarcomere, Z line. Cytoplasm, myofibril, sarcomere, H zone. Note=Lo…
C1R	complement component 1, r subcomponent	6.04481	0.290246	80.9697	71.0379	Secreted, extracellular space, extracellular matrix.
FSTL3	follistatin-like 3 (secreted glycoprotein)	1.31604	0.570626	20.4982	23.2671	Isoform 1: Secreted. Isoform 2: Nucleus.
COL5A3	collagen, type V, alpha 3	0.183861	0.00760907	1.74765	2.14871	Secreted, extracellular space, extracellular matrix.
S100A13	S100 calcium binding protein A13	3.47258	0.804195	38.4134	39.5633	Cytoplasm. Secreted.
MDK	midkine (neurite growth-promoting factor 2)	3.61223	0.55827	34.6232	39.2265	Secreted.
LTBP4	latent transforming growth factor beta binding protein 4	1.32011	0.573644	18.5685	13.5918	Secreted, extracellular space, extracellular matrix.
UACA	uveal autoantigen with coiled-coil domains and ankyrin repeats	1.13936	0.200541	10.3129	11.2056	Secreted, extracellular space, extracellular matrix. Nucleus. Cytoplasm. Cytoplasm, cytoskeleton.
TFPI	tissue factor pathway inhibitor (lipoprotein-associated coagulation inhibitor)	1.44982	0.351686	14.0546	14.0506	Isoform Alpha: Secreted. Isoform Beta: Microsome membrane; Lipid-anchor, GPI-anchor.
OLFML3	olfactomedin-like 3	0.444996	6.25429	62.1501	39.8515	Secreted.
FLRT2	fibronectin leucine rich transmembrane protein 2	1.34931	0.229035	10.8926	12.8282	Cell membrane; Single-pass membrane protein. Endoplasmic reticulum membrane. Cell junction, focal adhesion. Secreted, extracellular space, extracellular matrix. Microsome membrane. Secreted. Cell junction, synapse, synaptosome.
HEG1	heart development protein with EGF-like domains 1	4.73601	2.62701	45.7564	53.8271	Isoform 1: Cell membrane; Single-pass type I membrane protein. Cell junction. Isoform 2: Secreted.
LIF	leukemia inhibitory factor	5.4341	0.562226	31.3677	49.0102	Secreted.
TULP3	tubby like protein 3	1.23448	0.559627	12.0029	11.1421	Nucleus. Cell membrane. Cell projection, cilium. Cytoplasm. Secreted.
IL6ST	interleukin 6 signal transducer (gp130, oncostatin M receptor)	6.12047	1.09469	47.6278	43.5351	Isoform 1: Cell membrane; Single-pass type I membrane protein. Isoform 2: Secreted.
NUCB2	nucleobindin 2	2.06563	0.816002	17.62	17.5923	Golgi apparatus. Membrane; Peripheral membrane protein. Cytoplasm. Secreted. Endoplasmic reticulum. Nucleus envelope.
EMILIN1	elastin microfibril interfacer 1	19.9906	3.06459	117.836	142.571	Secreted, extracellular space, extracellular matrix.
METRN	meteorin, glial cell differentiation regulator	1.87114	1.11853	14.6377	18.3767	Secreted.
FGFR1	fibroblast growth factor receptor 1	6.61959	0.719247	38.2533	39.1167	Cell membrane; Single-pass type I membrane protein. Nucleus. Cytoplasm, cytosol. Cytoplasmic vesicle.
PSAT1	phosphoserine aminotransferase 1	4.17354	1.47076	33.7972	25.5486	Secreted, extracellular space, extracellular matrix. Nucleus. Cytoplasm.
SPARC	secreted protein, acidic, cysteine-rich (osteonectin)	68.2358	19.3998	488.278	417.234	Secreted, extracellular space, extracellular matrix, basement membrane.
VCL	vinculin	11.8357	4.11896	69.3081	90.1033	Cell membrane; Peripheral membrane protein; Cytoplasmic side. Cell junction, adherens junction. Cell junction, focal adhesion. Cytoplasm, cytoskeleton.
ADM	adrenomedullin	14.0665	2.98275	79.5491	85.8481	Secreted.
COL10A1	collagen, type X, alpha 1	0.0766738	0.0428374	0.387529	0.701261	Secreted, extracellular space, extracellular matrix.
C1S	complement component 1, s subcomponent	15.4945	0.58514	77.8307	68.3524	Secreted, extracellular space, extracellular matrix.
LAMB2	laminin, beta 2 (laminin S)	8.20443	4.4568	55.1563	57.1566	Secreted, extracellular space, extracellular matrix, basement membrane.
ITGB1	integrin, beta 1 (fibronectin receptor, beta polypeptide, antigen CD29 includes MDF2, MSK12)	64.7708	12.1153	295.51	311.933	Cell membrane; Single-pass type I membrane protein. Cell projection, invadopodium membrane; Single-pass type I membrane protein. Cell projection, ruffle membrane; Single-pass type I membrane protein. Recycling endosome. Melanosome. Cleavage furrow. Cell projection, lamellipodium. Cell projection, ruffle. Note=Isoform 2 does not localize to focal adhesions. Highly enriched in stage I melanosomes. …
CALU	calumenin	25.4595	5.90828	114.788	128.614	Endoplasmic reticulum membrane. Golgi apparatus. Secreted. Melanosome. Sarcoplasmic reticulum lumen.
TNFSF4	tumor necrosis factor superfamily member 4	1.53102	0	6.27271	5.22901	Membrane; Single-pass type II membrane protein.
PAM	peptidylglycine alpha-amidating monooxygenase	3.05809	1.13111	15.8686	14.8826	Isoform 1: Membrane; Single-pass type I membrane protein. Isoform 2: Membrane; Single-pass type I membrane protein. Isoform 3: Secreted. Note=Secreted from secretory granules. Isoform 4: Secreted. Note=Secreted from secretory granules.
COLEC12	collectin sub-family member 12	6.77729	3.00548	27.3623	38.6565	Membrane; Single-pass type II membrane protein.
QSOX1	quiescin Q6 sulfhydryl oxidase 1	74.9315	28.1998	391.119	303.171	Isoform 1: Golgi apparatus membrane; Single-pass membrane protein. Isoform 2: Secreted, extracellular space.
ECM1	extracellular matrix protein 1	9.3508	3.59024	39.5802	46.9884	Secreted, extracellular space, extracellular matrix.
LEPRE1	leucine proline-enriched proteoglycan (leprecan) 1	6.35314	3.30589	30.6215	31.6335	Secreted, extracellular space, extracellular matrix.
CRIM1	cysteine rich transmembrane BMP regulator 1 (chordin-like)	32.356	4.98167	98.2166	139.73	Processed cysteine-rich motor neuron 1 protein: Secreted. Cell membrane; Single-pass type I membrane protein.
PDGFA	platelet derived growth factor subunit A	0.81779	0.100417	2.8262	2.99661	Secreted.
ACTN4	actinin, alpha 4	51.3637	20.6496	178.423	269.345	Nucleus. Cytoplasm. Cell junction.
LGALS1	lectin, galactoside-binding, soluble, 1	508.402	307.885	2211.1	2579.05	Secreted, extracellular space, extracellular matrix.
CLSTN1	calsyntenin 1	9.40619	5.19821	36.5663	43.0711	Endoplasmic reticulum membrane; Single-pass type I membrane protein. Golgi apparatus membrane. Cell projection. Cell junction, synapse, postsynaptic cell membrane; Single-pass type I membrane protein. Nucleus.
LTBP3	latent transforming growth factor beta binding protein 3	5.3166	1.15398	17.4593	17.7256	Secreted.
HMGB2	high mobility group box 2	8.53065	3.90776	26.4672	37.7285	Nucleus. Chromosome. Cytoplasm. Secreted.
GALNT2	UDP-N-acetyl-alpha-D-galactosamine:polypeptide N-acetylgalactosaminyltransferase 2 (GalNAc-T2)	17.0227	7.97021	54.1787	61.0495	Golgi apparatus, Golgi stack membrane; Single-pass type II membrane protein. Secreted.
MIF	macrophage migration inhibitory factor (glycosylation-inhibiting factor)	80.8931	51.0398	269.859	323.908	Secreted. Cytoplasm.
